# Supplementary material for: 2-[1-(3-{2-[(2-Hy­droxy­benzyl­idene)amino]­phen­oxy}prop­yl)-1H-1,3-benzodiazol-2-yl]phenol
Source: Acta Crystallogr Sect E Struct Rep Online. 2011 Feb 19;67(Pt 3):o657–8. doi: 10.1107/S1600536811005319 (PMC3052110; doi:10.1107/S1600536811005319)
Supplement: Supplementary file 2 [file e-67-0o657-Isup2.hkl]

# 
# h,k,l, Fc-squared, Fo-squared, sigma(Fo-squared) and status flag 
# 
data_I
_shelx_title ' k10287 in P2(1)/c' 
_shelx_refln_list_code          4 
_shelx_F_calc_maximum      196.42 
_exptl_crystal_F_000       976.00 
_reflns_d_resolution_high  0.7685 
 
loop_ 
 _symmetry_equiv_pos_as_xyz 
 'x, y, z' 
 '-x, y+1/2, -z+1/2' 
 '-x, -y, -z' 
 'x, -y-1/2, z-1/2' 
 
_cell_length_a     9.1097 
_cell_length_b    18.1946 
_cell_length_c    13.7769 
_cell_angle_alpha  90.000 
_cell_angle_beta   93.405 
_cell_angle_gamma  90.000 
 
_shelx_F_squared_multiplier     1.000 
 
loop_ 
 _refln_index_h 
 _refln_index_k 
 _refln_index_l 
 _refln_F_squared_calc 
 _refln_F_squared_meas 
 _refln_F_squared_sigma 
 _refln_observed_status 
   2   0   0     2204.77     2239.89     61.93 o 
   3   0   0     6852.09     6751.48    167.72 o 
   4   0   0      199.84      196.66     10.41 o 
   5   0   0     3034.63     3133.96     88.33 o 
   6   0   0      509.76      499.23     24.40 o 
   7   0   0     2226.28     2521.00    150.87 o 
   8   0   0        0.13      -10.89     16.65 o 
   9   0   0       40.16       57.92     18.10 o 
  10   0   0       15.60       52.09     23.86 o 
  11   0   0       54.70       52.79     25.32 o 
   2   1   0      917.17      849.13     17.75 o 
   3   1   0        0.47       -1.30      2.53 o 
   4   1   0       36.97       34.04      4.11 o 
   5   1   0      149.41      153.42     10.84 o 
   6   1   0     1277.85     1367.26     38.28 o 
   7   1   0        7.72       19.75      6.83 o 
   8   1   0       42.43       34.12     12.55 o 
   9   1   0        1.39      -13.80     13.80 o 
  10   1   0        3.77        8.97     12.59 o 
  11   1   0       28.34       51.56     19.80 o 
   1   2   0       76.49       66.66      2.89 o 
   3   2   0     7185.41     6882.26    123.20 o 
   4   2   0      579.14      513.69     14.00 o 
   5   2   0      636.94      652.75     18.00 o 
   6   2   0       52.64       58.36      6.39 o 
   7   2   0      535.05      596.98     20.42 o 
   8   2   0       49.59       77.41     12.90 o 
   9   2   0       81.84       72.01     14.54 o 
  10   2   0       18.62       11.46     10.48 o 
  11   2   0       75.42       92.26     19.11 o 
   1   3   0     4500.85     4190.21     75.20 o 
   2   3   0    23970.17    23179.77    543.97 o 
   3   3   0      447.23      405.26     11.12 o 
   4   3   0      436.73      471.24     13.00 o 
   5   3   0     1718.37     1874.99     41.15 o 
   6   3   0      276.01      284.01     11.90 o 
   7   3   0        0.80       13.47      6.71 o 
   8   3   0        3.72        4.95     15.30 o 
   9   3   0       66.49       71.62     15.64 o 
  10   3   0       51.50       35.08     17.34 o 
  11   3   0      153.31      148.20     26.05 o 
   0   4   0     9692.39     9381.52    185.85 o 
   1   4   0        1.45        6.67      2.54 o 
   2   4   0    24339.72    23552.44    387.96 o 
   3   4   0       76.04       87.78      4.87 o 
   4   4   0      190.41      219.81      8.56 o 
   5   4   0     1000.77     1072.87     26.36 o 
   6   4   0       95.00       93.59      8.19 o 
   7   4   0       72.52       55.17      8.16 o 
   8   4   0       73.16      103.10     13.74 o 
   9   4   0      134.90      154.66     17.46 o 
  10   4   0       39.58       23.78     12.47 o 
  11   4   0      193.84      201.18     28.68 o 
   1   5   0     4428.43     4208.30     76.91 o 
   2   5   0     2046.85     1932.14     33.00 o 
   3   5   0      281.85      275.66      9.14 o 
   4   5   0      563.13      594.06     17.39 o 
   5   5   0      339.95      300.44      8.33 o 
   6   5   0      264.12      249.32     11.29 o 
   7   5   0      296.75      299.25     14.14 o 
   8   5   0      794.81      935.38     44.10 o 
   9   5   0      259.48      275.18     22.82 o 
  10   5   0       13.78       12.45     16.40 o 
  11   5   0        8.36       30.52     25.53 o 
   0   6   0     2986.69     2984.43     65.41 o 
   1   6   0     1468.50     1357.73     28.65 o 
   2   6   0      221.58      173.43      5.90 o 
   3   6   0      210.20      231.94      9.46 o 
   4   6   0     2934.07     3028.24     59.27 o 
   5   6   0        5.73        3.75      4.86 o 
   6   6   0       39.35       34.01      6.70 o 
   7   6   0      111.58      109.87     11.16 o 
   8   6   0       46.89       51.90      7.62 o 
   9   6   0      122.08      129.51     18.27 o 
  10   6   0       15.04        9.38     13.09 o 
  11   6   0        1.46      -12.79     24.56 o 
   1   7   0      121.40      110.34      5.00 o 
   2   7   0       16.81       10.36      2.61 o 
   3   7   0     1285.62     1423.12     25.46 o 
   4   7   0     6594.61     7352.84    135.21 o 
   5   7   0        2.07        1.75      4.90 o 
   6   7   0       46.54       45.37      6.90 o 
   7   7   0      196.83      189.12     27.42 o 
   8   7   0        8.51       13.15     12.92 o 
   9   7   0       79.17       63.48     16.21 o 
  10   7   0        4.88       14.86     16.25 o 
  11   7   0      229.32      212.53     26.52 o 
   0   8   0       22.02       23.69      5.65 o 
   1   8   0       73.01       76.60      5.17 o 
   2   8   0      116.14      133.92      5.78 o 
   3   8   0      404.76      412.68     11.56 o 
   4   8   0      379.12      332.99     12.11 o 
   5   8   0       78.79       73.33      7.78 o 
   6   8   0      325.32      327.69     15.20 o 
   7   8   0       45.69       55.02     10.37 o 
   8   8   0      213.41      247.41     20.69 o 
   9   8   0       31.54       -2.51     13.11 o 
  10   8   0       70.08       74.44     18.48 o 
  11   8   0        0.51       -2.22     17.07 o 
   1   9   0      479.39      509.14     13.17 o 
   2   9   0     1175.97     1252.92     28.10 o 
   3   9   0        0.02       -2.61      3.64 o 
   4   9   0     1638.20     1726.77     39.07 o 
   5   9   0        0.84       -6.61      6.61 o 
   6   9   0       66.34       57.49      9.69 o 
   7   9   0      541.79      623.87     34.21 o 
   8   9   0       51.47       66.87     14.64 o 
   9   9   0        8.09       -2.18     10.55 o 
  10   9   0       44.24       53.41     19.67 o 
   0  10   0      202.62      197.79     20.95 o 
   1  10   0      415.20      429.56     13.26 o 
   2  10   0      137.76      111.35      6.56 o 
   3  10   0      264.48      286.07      8.77 o 
   4  10   0        8.53        5.25      7.88 o 
   5  10   0      140.45      155.59     10.14 o 
   6  10   0      182.23      166.99     12.21 o 
   7  10   0      168.53      176.47     33.92 o 
   8  10   0       17.70        3.52     13.61 o 
   9  10   0        4.75       36.09     14.75 o 
  10  10   0        0.48       -5.40     21.30 o 
   1  11   0       78.79       68.98      5.64 o 
   2  11   0      165.93      196.40      9.47 o 
   3  11   0      159.21      162.10      7.55 o 
   4  11   0      173.51      167.57      7.09 o 
   5  11   0       63.76       62.63      8.66 o 
   6  11   0     2101.22     2450.66     86.16 o 
   7  11   0        7.97       -4.76      9.86 o 
   8  11   0       16.68      -18.94     18.94 o 
   9  11   0        2.56      -10.11     17.80 o 
  10  11   0        1.58        7.12     16.37 o 
   0  12   0     1380.28     1430.53     64.72 o 
   1  12   0       32.34       36.31      5.30 o 
   2  12   0       80.21       80.25      6.10 o 
   3  12   0      103.93       94.61      6.05 o 
   4  12   0       52.57       44.59      4.90 o 
   5  12   0      263.38      263.35     23.93 o 
   6  12   0        3.52      -11.85     11.85 o 
   7  12   0       14.71       37.37     29.62 o 
   8  12   0       55.21       53.36     13.85 o 
   9  12   0       35.68        4.23     19.67 o 
  10  12   0        0.57       -3.54     14.53 o 
   1  13   0       69.84       64.05      7.24 o 
   2  13   0      325.69      329.85     16.16 o 
   3  13   0       38.61       39.17      5.71 o 
   4  13   0      242.60      266.93     11.35 o 
   5  13   0        0.79       -9.42     10.95 o 
   6  13   0      110.32       80.46     15.18 o 
   7  13   0       13.65       25.37     13.41 o 
   8  13   0       57.67       32.96     15.93 o 
   9  13   0       70.53       98.55     20.78 o 
   0  14   0       55.28       40.10     17.58 o 
   1  14   0      242.29      231.87     11.27 o 
   2  14   0        7.42        9.66      6.65 o 
   3  14   0        1.71        0.62      4.61 o 
   4  14   0        9.61        2.60      6.73 o 
   5  14   0       48.05       54.38     12.54 o 
   6  14   0       10.82       18.69     10.34 o 
   7  14   0        4.64        9.89     24.31 o 
   8  14   0       80.00       59.35     17.23 o 
   9  14   0       32.23        3.80     15.53 o 
   1  15   0      116.39      116.14     10.45 o 
   2  15   0      187.85      188.73     10.79 o 
   3  15   0       17.06       21.17      9.92 o 
   4  15   0      163.54      165.73     11.11 o 
   5  15   0      129.74      139.80     16.59 o 
   6  15   0       16.66       22.01     12.62 o 
   7  15   0      223.54      280.29     26.71 o 
   8  15   0      160.13      147.01     23.13 o 
   0  16   0      166.64      200.33     25.87 o 
   1  16   0        1.47       -1.86     10.83 o 
   2  16   0       60.38       52.11      8.19 o 
   3  16   0       14.93       21.31      7.47 o 
   4  16   0       17.82       27.83      8.50 o 
   5  16   0        7.87       -2.56     15.51 o 
   6  16   0        0.00        0.47     12.81 o 
   7  16   0        8.33       -9.61     24.35 o 
   8  16   0      108.54       81.78     24.35 o 
   1  17   0        0.47       -8.63      9.99 o 
   2  17   0      220.06      231.96     17.39 o 
   3  17   0        9.60        6.62      8.76 o 
   4  17   0       38.67       59.20      9.08 o 
   5  17   0        9.83       -6.23      9.29 o 
   6  17   0       31.57       37.33     18.24 o 
   7  17   0        9.98        7.60     17.26 o 
   8  17   0        2.68        1.33     31.32 o 
   0  18   0      143.93      132.77     23.58 o 
   1  18   0        4.99       10.84     14.15 o 
   2  18   0        9.05       18.03      8.89 o 
   3  18   0       54.31       42.03     12.21 o 
   4  18   0       84.74       70.02     14.42 o 
   5  18   0        1.27      -10.33     14.29 o 
   6  18   0        1.94       12.40     18.58 o 
   7  18   0        0.28       -0.59     27.09 o 
   1  19   0        6.51      -13.11     13.11 o 
   2  19   0        1.07       -6.03     12.21 o 
   3  19   0       10.36       15.99     10.92 o 
   4  19   0       17.39       -0.40     12.94 o 
   5  19   0       11.30        8.89     14.23 o 
   6  19   0        1.64       -0.29     13.56 o 
   0  20   0        4.43      -22.06     25.04 o 
   1  20   0        7.61       12.37     18.90 o 
   2  20   0        0.01        0.23     19.11 o 
   3  20   0       10.28       12.99     10.02 o 
   4  20   0        5.48        9.21     12.86 o 
   5  20   0        0.09       -9.61     19.29 o 
   6  20   0        8.15       18.93     18.75 o 
   1  21   0       12.66       22.12     55.70 o 
   2  21   0        7.93        6.26     26.74 o 
   3  21   0        2.02       21.27     17.59 o 
   4  21   0        0.54       12.23     12.86 o 
   5  21   0        3.75       27.46     30.28 o 
   0  22   0        1.21       25.67     22.75 o 
   1  22   0       52.87       35.36     16.01 o 
   2  22   0        4.34       12.13     48.24 o 
   3  22   0       49.14       41.29     23.25 o 
   4  22   0        1.76      -12.40     14.73 o 
   1  23   0       23.16       -7.11     24.31 o 
   2  23   0      108.67       96.44     22.25 o 
 -11   1   1        2.95      -26.98     26.98 o 
 -10   1   1       91.08      117.76     30.49 o 
  -9   1   1      110.35      113.86     24.38 o 
  -8   1   1      156.20      154.96     15.54 o 
  -7   1   1        9.42        5.48     11.25 o 
  -6   1   1      644.78      649.36     29.20 o 
  -5   1   1        3.80       -0.86      3.98 o 
  -4   1   1        3.46        6.73      3.68 o 
  -3   1   1      867.35      819.43     22.89 o 
  -2   1   1      411.44      431.70     10.83 o 
  -1   1   1      106.64       89.67      2.80 o 
   1   1   1       46.96       48.82      2.99 o 
   2   1   1     8343.33     7732.87    133.25 o 
   3   1   1     1885.67     1849.79     37.24 o 
   4   1   1      496.03      471.14     12.60 o 
   5   1   1        2.34        4.38      3.98 o 
   6   1   1       22.12       17.53      7.92 o 
   7   1   1      107.09       94.87      9.25 o 
   8   1   1       25.78       13.09     13.37 o 
   9   1   1       77.51       55.68     13.31 o 
  10   1   1       13.98       28.75     14.45 o 
  11   1   1        6.12       28.75     19.94 o 
 -11   2   1       94.97       74.07     17.26 o 
 -10   2   1       62.17       58.47     16.79 o 
  -9   2   1        0.00       -0.33      9.67 o 
  -8   2   1       28.07       32.57     10.69 o 
  -7   2   1       89.13       85.57      9.21 o 
  -6   2   1       78.76      103.10     41.58 o 
  -5   2   1       65.01       53.85      5.61 o 
  -4   2   1        0.43       11.48      3.62 o 
  -3   2   1        1.71        2.50      3.15 o 
  -2   2   1     3738.97     3393.51     62.02 o 
  -1   2   1      175.65      150.14      3.43 o 
   0   2   1    12938.99    12672.81    238.67 o 
   1   2   1       27.95       12.50      2.07 o 
   2   2   1    27111.73    25389.62    824.69 o 
   3   2   1     5149.93     4989.19     90.44 o 
   4   2   1     4657.06     4719.47     86.72 o 
   5   2   1      337.42      340.60     11.54 o 
   6   2   1      446.70      521.75     18.03 o 
   7   2   1      120.50      128.47     12.39 o 
   8   2   1       77.23       86.51     17.10 o 
   9   2   1      161.80      175.32     18.46 o 
  10   2   1       23.05       21.23     11.16 o 
  11   2   1        4.09        2.54     14.31 o 
 -11   3   1       39.91       14.05     19.90 o 
 -10   3   1       35.38       -7.56     18.10 o 
  -9   3   1        4.45        9.37     10.93 o 
  -8   3   1       28.38       28.00     16.89 o 
  -7   3   1        4.87        6.20      5.96 o 
  -6   3   1      194.34      197.60     22.96 o 
  -5   3   1      387.80      392.56     12.49 o 
  -4   3   1     1371.72     1411.57     28.79 o 
  -3   3   1      117.07       96.57      4.82 o 
  -2   3   1    29862.31    29563.06    561.34 o 
  -1   3   1     5046.18     4619.55     66.66 o 
   0   3   1     3734.02     3517.28     63.00 o 
   1   3   1       44.75       59.88      3.19 o 
   2   3   1    38580.55    38429.81   1263.98 o 
   3   3   1      206.97      196.49      5.53 o 
   4   3   1      537.16      491.74     12.24 o 
   5   3   1     2370.14     2617.82     54.24 o 
   6   3   1       27.92       31.12      8.29 o 
   7   3   1      546.41      544.94     24.05 o 
   8   3   1        6.76       12.75     10.99 o 
   9   3   1        0.48       22.15     14.59 o 
  10   3   1       99.26      113.73     19.25 o 
  11   3   1       10.44        0.56     20.76 o 
 -11   4   1        3.11        0.15     15.93 o 
 -10   4   1        0.34       -0.68     13.53 o 
  -9   4   1      230.90      231.64     21.68 o 
  -8   4   1      139.63      163.69     17.04 o 
  -7   4   1       67.37       54.06     11.27 o 
  -6   4   1        3.43        2.49      4.67 o 
  -5   4   1       38.60       43.83      7.29 o 
  -4   4   1     2988.36     3201.11     61.15 o 
  -3   4   1       25.47       23.14      3.19 o 
  -2   4   1    20517.83    20773.24    340.56 o 
  -1   4   1     8470.20     7828.09    120.06 o 
   0   4   1       10.05       10.27      2.04 o 
   1   4   1     3862.50     3520.03     63.67 o 
   2   4   1    13887.75    14131.89    238.83 o 
   3   4   1      583.32      532.28     13.05 o 
   4   4   1     2057.00     2218.32     37.36 o 
   5   4   1      910.04      974.99     24.24 o 
   6   4   1      128.25      125.83      8.46 o 
   7   4   1      148.66      122.73     10.19 o 
   8   4   1        9.95       13.73      9.37 o 
   9   4   1      138.58      116.52     16.60 o 
  10   4   1        2.15        9.41     18.45 o 
  11   4   1        3.11      -14.83     14.83 o 
 -11   5   1        3.03        9.16     18.90 o 
 -10   5   1       89.42      117.64     34.06 o 
  -9   5   1      119.41       95.65     14.47 o 
  -8   5   1        8.73       -1.30     10.67 o 
  -7   5   1        0.79        9.64      6.84 o 
  -6   5   1        3.88       -4.97      4.97 o 
  -5   5   1       34.44       26.67      3.56 o 
  -4   5   1      159.27      146.76      6.82 o 
  -3   5   1      118.19      115.37      4.85 o 
  -2   5   1     1094.84     1148.41     22.06 o 
  -1   5   1     3101.71     2994.36     50.36 o 
   0   5   1     3622.28     3347.62     50.24 o 
   1   5   1       49.80       36.86      3.62 o 
   2   5   1       73.81       62.47      4.43 o 
   3   5   1        4.91        1.88      3.69 o 
   4   5   1     4372.27     4698.39     82.91 o 
   5   5   1      504.79      490.95     15.34 o 
   6   5   1      152.87      149.99      5.99 o 
   7   5   1      191.85      180.95      8.02 o 
   8   5   1        7.65       -0.19      4.01 o 
   9   5   1      117.99       92.55     18.02 o 
  10   5   1       43.94        7.87     14.74 o 
  11   5   1        1.10      -31.35     31.35 o 
 -11   6   1        8.12       42.39     22.51 o 
 -10   6   1       17.34       33.62     14.05 o 
  -9   6   1      509.67      636.51     38.56 o 
  -8   6   1       73.45       76.76     11.11 o 
  -7   6   1      145.84      139.33     14.82 o 
  -6   6   1      243.51      224.59     12.96 o 
  -5   6   1       23.29       18.16      3.21 o 
  -4   6   1     6191.80     6991.05    110.39 o 
  -3   6   1      277.51      315.04      9.52 o 
  -2   6   1     5405.07     5385.29     88.01 o 
  -1   6   1      111.20       92.85      4.02 o 
   0   6   1     2955.22     2914.72     64.79 o 
   1   6   1      443.77      424.60     20.48 o 
   2   6   1      256.64      259.98     12.19 o 
   3   6   1    14082.22    15409.04    259.89 o 
   4   6   1     1507.11     1620.50     34.78 o 
   5   6   1      994.12     1059.23     27.17 o 
   6   6   1       49.84       51.17      9.30 o 
   7   6   1      183.74      168.76     13.92 o 
   8   6   1        0.00      -12.92     12.92 o 
   9   6   1       11.03       -2.68     12.29 o 
  10   6   1        4.10        4.35     10.82 o 
  11   6   1        3.30       35.53     32.19 o 
 -11   7   1       14.89        8.49     14.57 o 
 -10   7   1        0.47        1.55     14.83 o 
  -9   7   1      155.68      149.30     29.45 o 
  -8   7   1      210.00      204.07     21.03 o 
  -7   7   1       22.55       17.78      4.25 o 
  -6   7   1      182.50      182.19     11.99 o 
  -5   7   1        5.82        3.31      7.48 o 
  -4   7   1       10.70        5.26      4.62 o 
  -3   7   1     2753.69     2656.53     45.38 o 
  -2   7   1      211.42      226.22      6.68 o 
  -1   7   1      188.56      176.11      6.21 o 
   0   7   1     1152.15     1139.59     22.53 o 
   1   7   1      536.66      523.94     13.43 o 
   2   7   1     2112.96     2264.68     43.93 o 
   3   7   1      355.65      337.19      8.01 o 
   4   7   1       66.43       64.31      6.27 o 
   5   7   1       22.62       35.82      6.26 o 
   6   7   1       18.60        2.98      9.81 o 
   7   7   1      111.68      105.69     12.66 o 
   8   7   1      328.54      354.94     24.60 o 
   9   7   1       62.26       53.71     15.03 o 
  10   7   1       72.35       68.84     28.20 o 
  11   7   1       27.82        6.29     15.85 o 
 -11   8   1        9.94      -16.50     17.10 o 
 -10   8   1        1.53      -10.61     18.05 o 
  -9   8   1      112.31       98.51     18.66 o 
  -8   8   1       94.16       69.70     13.70 o 
  -7   8   1      146.06      123.26     13.12 o 
  -6   8   1      353.90      330.14     19.32 o 
  -5   8   1       91.28       91.22     12.28 o 
  -4   8   1     3242.58     3481.78     69.65 o 
  -3   8   1       16.11       19.61      5.00 o 
  -2   8   1     1417.91     1588.38     29.76 o 
  -1   8   1     2218.57     2262.71     41.95 o 
   0   8   1     2209.82     2235.92     55.49 o 
   1   8   1        5.63        1.41      2.89 o 
   2   8   1      277.72      303.56     10.57 o 
   3   8   1      325.62      347.12      9.05 o 
   4   8   1      566.44      558.38     17.64 o 
   5   8   1      988.51     1064.07     27.94 o 
   6   8   1      189.40      199.84     21.07 o 
   7   8   1      368.53      397.71     24.70 o 
   8   8   1       16.45       33.64     13.98 o 
   9   8   1      127.63      146.91     18.17 o 
  10   8   1       74.63       56.06     19.89 o 
 -10   9   1      146.66      155.58     29.10 o 
  -9   9   1       58.07       60.58     16.89 o 
  -8   9   1        0.26        4.36     12.47 o 
  -7   9   1       67.87       39.55     12.94 o 
  -6   9   1      106.37       87.87     19.76 o 
  -5   9   1        2.51        2.28      5.86 o 
  -4   9   1      324.27      338.75     17.57 o 
  -3   9   1     1662.32     1683.38     32.65 o 
  -2   9   1     1191.82     1307.52     25.94 o 
  -1   9   1      573.32      637.30     16.23 o 
   0   9   1      277.25      334.19     10.46 o 
   1   9   1      460.48      464.39     14.28 o 
   2   9   1      179.70      182.53     12.71 o 
   3   9   1       76.56       72.51      4.23 o 
   4   9   1      199.43      213.02     12.00 o 
   5   9   1       17.91       21.35      6.24 o 
   6   9   1      576.88      539.30     19.91 o 
   7   9   1      453.46      461.21     26.72 o 
   8   9   1      232.54      207.77     21.52 o 
   9   9   1        5.15       -9.50     11.31 o 
  10   9   1       90.37       83.61     32.43 o 
 -10  10   1        3.11       13.55     20.98 o 
  -9  10   1      177.54      155.27     22.06 o 
  -8  10   1        8.05        6.20     15.05 o 
  -7  10   1       14.96       30.57     13.22 o 
  -6  10   1      474.30      467.31     25.70 o 
  -5  10   1      253.61      252.18     12.01 o 
  -4  10   1       34.31       46.77      7.64 o 
  -3  10   1      110.94      113.79      6.21 o 
  -2  10   1      559.55      589.12     15.35 o 
  -1  10   1        2.27        1.67      7.16 o 
   0  10   1      332.67      396.66     15.34 o 
   1  10   1     2361.09     2507.74     52.14 o 
   2  10   1       52.74       62.65      8.42 o 
   3  10   1     1297.87     1441.92     31.05 o 
   4  10   1      321.35      335.29     13.08 o 
   5  10   1        4.94       -3.40      7.63 o 
   6  10   1      158.80      159.34     11.00 o 
   7  10   1      262.86      247.16     22.25 o 
   8  10   1        2.16        3.09     10.10 o 
   9  10   1        0.79       -9.43     11.58 o 
  10  10   1       40.48      -15.24     19.48 o 
 -10  11   1        0.49       38.77     20.56 o 
  -9  11   1       15.76      -12.91     16.23 o 
  -8  11   1       44.39        2.66     15.67 o 
  -7  11   1        0.13      -11.16     13.70 o 
  -6  11   1       46.64       44.38     10.70 o 
  -5  11   1     1350.24     1590.87     44.79 o 
  -4  11   1      968.49      991.97     22.57 o 
  -3  11   1      378.42      395.78     11.49 o 
  -2  11   1        1.36        1.53      3.56 o 
  -1  11   1     1273.40     1385.89     28.48 o 
   0  11   1     1253.64     1371.02     31.06 o 
   1  11   1      128.29      141.40      8.72 o 
   2  11   1      231.78      246.72      9.16 o 
   3  11   1      131.70      128.19      9.59 o 
   4  11   1       84.32       71.21      3.88 o 
   5  11   1       79.29       74.85      8.72 o 
   6  11   1       59.68       31.74     11.68 o 
   7  11   1        3.41       20.89     11.71 o 
   8  11   1        6.49        9.47     10.59 o 
   9  11   1        0.11       -6.89     14.91 o 
  10  11   1       20.41       53.59     31.49 o 
 -10  12   1        4.96      -17.55     17.55 o 
  -9  12   1        2.55      -19.04     19.04 o 
  -8  12   1       42.99       53.49     16.62 o 
  -7  12   1      168.40      198.66     29.06 o 
  -6  12   1       53.15       67.82     13.68 o 
  -5  12   1        7.48       -6.53      6.53 o 
  -4  12   1       64.41       59.80      5.74 o 
  -3  12   1       16.62        5.72      6.11 o 
  -2  12   1      135.47      138.03      7.23 o 
  -1  12   1      120.87      124.64      8.11 o 
   0  12   1     2022.15     2278.69     50.66 o 
   1  12   1     1611.66     1730.97     37.28 o 
   2  12   1       70.19       64.35      6.38 o 
   3  12   1      631.29      653.33     18.68 o 
   4  12   1      155.63      143.13      6.82 o 
   5  12   1     1058.95     1102.61     44.98 o 
   6  12   1      333.67      392.72     24.12 o 
   7  12   1      390.30      398.96     30.00 o 
   8  12   1       38.70       23.29     19.46 o 
   9  12   1        0.98      -13.08     13.08 o 
  10  12   1        1.43       10.37     17.02 o 
  -9  13   1        1.04      -13.69     13.69 o 
  -8  13   1       86.86       68.53     16.99 o 
  -7  13   1        5.70        2.38     11.82 o 
  -6  13   1      915.50     1035.82     48.03 o 
  -5  13   1        4.58       10.19      9.93 o 
  -4  13   1      529.19      543.79     16.72 o 
  -3  13   1      152.49      164.17     10.50 o 
  -2  13   1       42.18       43.96      5.87 o 
  -1  13   1      116.59      106.56      8.48 o 
   0  13   1        0.44       11.49      5.73 o 
   1  13   1        5.15       18.31      5.36 o 
   2  13   1       23.55       21.36      6.08 o 
   3  13   1      159.32      182.28      9.22 o 
   4  13   1       17.36       15.88      4.95 o 
   5  13   1      112.27       77.34     13.09 o 
   6  13   1       29.18       32.42     13.42 o 
   7  13   1        2.92       23.84     12.64 o 
   8  13   1        5.63       18.47     27.95 o 
   9  13   1       61.89       68.58     17.21 o 
  -9  14   1        5.40       15.05     15.87 o 
  -8  14   1       38.63       58.34     16.54 o 
  -7  14   1       88.13       82.89     33.05 o 
  -6  14   1       16.91       20.76     12.35 o 
  -5  14   1        8.45        0.59     11.07 o 
  -4  14   1      136.06      123.90     10.21 o 
  -3  14   1        0.62        9.37      5.36 o 
  -2  14   1      209.34      205.36     11.09 o 
  -1  14   1      574.90      583.93     19.15 o 
   0  14   1       40.78       29.45     10.04 o 
   1  14   1       75.31       68.77      7.91 o 
   2  14   1      145.25      122.11      9.67 o 
   3  14   1      168.56      165.58      8.90 o 
   4  14   1       14.91        1.08      5.78 o 
   5  14   1       62.18       49.15     13.48 o 
   6  14   1       20.23       14.20     15.50 o 
   7  14   1       58.46       44.86     15.86 o 
   8  14   1      103.04       62.80     17.59 o 
   9  14   1       47.96       53.81     18.40 o 
  -9  15   1       29.67       11.19     18.08 o 
  -8  15   1       73.19       51.16     18.04 o 
  -7  15   1       40.94       71.34     42.45 o 
  -6  15   1        2.08       31.07     13.41 o 
  -5  15   1        1.19        9.78     20.25 o 
  -4  15   1      159.50      156.01     19.49 o 
  -3  15   1        2.80       10.35      6.72 o 
  -2  15   1       81.91       85.77     10.66 o 
  -1  15   1      109.60       94.90      9.35 o 
   0  15   1       48.18       31.87      9.21 o 
   1  15   1      148.00      154.37     13.76 o 
   2  15   1      848.72      871.51     24.11 o 
   3  15   1       46.04       48.00     15.32 o 
   4  15   1        0.24       -5.62      5.62 o 
   5  15   1      151.59      163.27     16.51 o 
   6  15   1       15.42       24.64     12.14 o 
   7  15   1       69.64       22.38     23.69 o 
   8  15   1      110.19      150.48     23.93 o 
  -8  16   1        0.26      -14.10     15.51 o 
  -7  16   1        2.16        9.54     15.24 o 
  -6  16   1       43.98       33.99     13.43 o 
  -5  16   1        5.72       -9.59      9.59 o 
  -4  16   1        3.67        4.05     12.81 o 
  -3  16   1      109.94      106.74     11.16 o 
  -2  16   1      104.44       97.17     11.24 o 
  -1  16   1       28.69       28.28     29.86 o 
   0  16   1        0.50       -4.24     21.82 o 
   1  16   1       43.95       47.30     10.69 o 
   2  16   1        4.54       -2.49      8.99 o 
   3  16   1      577.82      628.34     26.72 o 
   4  16   1        3.56       14.06      5.68 o 
   5  16   1       14.15       11.46     13.90 o 
   6  16   1        2.99      -16.06     16.06 o 
   7  16   1        3.54      -14.64     14.64 o 
   8  16   1        6.18       10.26     16.32 o 
  -8  17   1      110.12      144.87     23.77 o 
  -7  17   1        3.16      -14.97     15.85 o 
  -6  17   1       41.45       67.83     21.61 o 
  -5  17   1        9.13        6.25     13.95 o 
  -4  17   1        8.65       -0.60      7.25 o 
  -3  17   1       26.97       13.42     10.24 o 
  -2  17   1       84.33       99.39     12.49 o 
  -1  17   1        6.49        3.46     10.23 o 
   0  17   1        0.97       14.41     11.68 o 
   1  17   1      214.21      224.35     21.29 o 
   2  17   1       15.95       26.04     11.79 o 
   3  17   1        1.57       10.57      8.37 o 
   4  17   1      106.22      107.55     10.71 o 
   5  17   1        8.13       12.64     13.45 o 
   6  17   1       37.29       40.25     21.30 o 
   7  17   1       28.03       34.24     17.42 o 
   8  17   1        2.01       35.17     21.57 o 
  -7  18   1        0.85       15.01     16.99 o 
  -6  18   1        4.92        5.39     15.65 o 
  -5  18   1       63.92       42.26     21.33 o 
  -4  18   1        5.71       17.50     12.05 o 
  -3  18   1       20.94       31.17     10.27 o 
  -2  18   1        0.23       -7.62      9.77 o 
  -1  18   1       13.86       20.07     11.06 o 
   0  18   1        0.26        9.06     13.11 o 
   1  18   1      196.85      204.40     18.24 o 
   2  18   1       19.47       23.56     29.17 o 
   3  18   1       46.60       36.19      9.62 o 
   4  18   1        0.08       21.10     13.29 o 
   5  18   1        0.20      -14.29     14.29 o 
   6  18   1        1.84        0.76     24.80 o 
   7  18   1       32.02       54.81     16.21 o 
  -6  19   1        0.20       -1.60     13.24 o 
  -5  19   1       86.18      103.11     35.24 o 
  -4  19   1        0.89      -11.76     14.53 o 
  -3  19   1        7.82       -4.05     10.37 o 
  -2  19   1        5.67       11.12     20.46 o 
  -1  19   1      354.48      361.67     43.08 o 
   0  19   1       21.66       20.25     14.33 o 
   1  19   1       86.49       69.29     19.53 o 
   2  19   1        0.12        8.73     11.43 o 
   3  19   1        3.87       -7.97     11.12 o 
   4  19   1      254.19      289.44     26.39 o 
   5  19   1      105.76       99.70     19.35 o 
   6  19   1        2.89        1.76     16.40 o 
  -6  20   1       16.47       60.54     20.54 o 
  -5  20   1        4.90       15.20     29.65 o 
  -4  20   1       10.61       20.56     14.27 o 
  -3  20   1       25.46       32.54     19.41 o 
  -2  20   1        0.81        1.53     10.72 o 
  -1  20   1       19.83       17.65     18.22 o 
   0  20   1       89.89       94.48     28.16 o 
   1  20   1       25.95       10.62     20.12 o 
   2  20   1        0.31       29.23     19.63 o 
   3  20   1        0.31       -2.48      9.93 o 
   4  20   1       17.80       -1.87     14.12 o 
   5  20   1       53.24       49.35     15.36 o 
   6  20   1        4.01       -5.20     20.81 o 
  -5  21   1        2.30       11.94     15.11 o 
  -4  21   1        4.11       23.95     13.72 o 
  -3  21   1       23.91       39.04     32.53 o 
  -2  21   1       16.71       -5.22     16.60 o 
  -1  21   1       47.31       18.28     16.08 o 
   0  21   1       54.52       60.98     38.36 o 
   1  21   1       83.29       69.22     22.06 o 
   2  21   1        7.59       -1.88     16.09 o 
   3  21   1        5.88      -19.04     22.75 o 
   4  21   1        5.50      -16.65     16.65 o 
   5  21   1        0.01        0.26     17.22 o 
  -4  22   1        0.02      -14.36     23.65 o 
  -3  22   1        4.93       -1.29     25.56 o 
  -2  22   1       37.06       44.06     16.33 o 
  -1  22   1        3.56        0.64     17.85 o 
   0  22   1        2.41       -1.12     16.86 o 
   1  22   1        0.67       -3.53     17.73 o 
   2  22   1       36.70        0.07     24.59 o 
   3  22   1       49.97       59.93     20.41 o 
   4  22   1        8.95       -6.15     12.32 o 
  -2  23   1        7.39       -9.31     33.82 o 
  -1  23   1       20.32        5.65     18.93 o 
   0  23   1       93.62       67.04     23.78 o 
   1  23   1       60.23       34.79     23.84 o 
   2  23   1        0.29       -4.96     16.12 o 
 -11   0   2        2.75       -1.46     21.57 o 
 -10   0   2       25.44        7.91     22.27 o 
  -9   0   2      112.62       93.57     17.97 o 
  -8   0   2       10.90       28.79     13.67 o 
  -7   0   2       72.01       65.53     16.37 o 
  -6   0   2        4.99       -2.16      8.88 o 
  -5   0   2       83.62      112.09     12.28 o 
  -4   0   2      912.69     1014.31     70.37 o 
  -3   0   2      378.70      297.62     15.50 o 
  -2   0   2       23.61       24.54      6.31 o 
  -1   0   2     2583.87     2308.02     58.32 o 
   0   0   2    18378.24    16283.30    533.28 o 
   1   0   2     4448.48     4293.09     75.29 o 
   2   0   2     3079.33     2935.20     64.26 o 
   3   0   2     2345.38     2476.50     68.57 o 
   4   0   2       10.46       15.56      5.35 o 
   5   0   2      705.32      687.05     47.65 o 
   6   0   2      526.47      458.01     37.21 o 
   7   0   2     1219.23     1300.31     49.18 o 
   8   0   2       22.57        5.83     12.42 o 
   9   0   2      540.84      636.43     53.20 o 
  10   0   2      277.34      285.09     34.89 o 
  11   0   2      165.21      249.86     34.89 o 
 -11   1   2        4.03       11.88     20.08 o 
 -10   1   2       47.59       37.83     13.70 o 
  -9   1   2       25.06       -2.63      8.81 o 
  -8   1   2        0.63        5.61      9.10 o 
  -7   1   2        9.43       17.15      6.78 o 
  -6   1   2       14.43        6.75      5.31 o 
  -5   1   2      215.82      219.00     11.04 o 
  -4   1   2     2309.77     2349.20     48.95 o 
  -3   1   2       93.98       77.90      4.14 o 
  -2   1   2      413.85      416.56     10.05 o 
  -1   1   2      478.82      468.85      9.85 o 
   0   1   2     2455.51     2244.53     32.51 o 
   1   1   2     2275.21     2065.44     28.85 o 
   2   1   2      897.91      939.31     17.75 o 
   3   1   2      123.93       86.44      3.95 o 
   4   1   2      545.68      527.39     13.67 o 
   5   1   2      298.92      279.86     10.24 o 
   6   1   2      381.72      384.98     14.02 o 
   7   1   2      572.23      611.84     20.12 o 
   8   1   2        7.62        8.20      9.47 o 
   9   1   2       11.29       47.91     14.29 o 
  10   1   2        6.11       24.75     11.30 o 
  11   1   2       25.49       75.18     22.59 o 
 -11   2   2       90.78       79.09     17.45 o 
 -10   2   2       39.41       26.91     13.43 o 
  -9   2   2       31.30       30.08     13.29 o 
  -8   2   2       75.28       61.55     12.80 o 
  -7   2   2       80.33       76.44      8.79 o 
  -6   2   2      870.48      950.59     26.16 o 
  -4   2   2     1424.50     1389.85     29.52 o 
  -3   2   2       84.64       63.12      4.14 o 
  -2   2   2     2193.66     2046.09     40.63 o 
  -1   2   2     7496.62     7217.27    106.51 o 
   0   2   2     7073.23     6525.72     85.43 o 
   1   2   2    17341.94    16568.63    316.39 o 
   2   2   2     7932.43     7845.15    112.88 o 
   3   2   2      351.84      355.43      8.60 o 
   4   2   2       25.49       17.00      5.41 o 
   5   2   2       59.21       51.76      5.80 o 
   6   2   2        0.01       -5.07      5.07 o 
   7   2   2      101.60       89.17      8.31 o 
   8   2   2       39.90       36.06     10.29 o 
   9   2   2       50.66       89.60     15.55 o 
  10   2   2       49.46       60.00     17.13 o 
  11   2   2       91.17      139.62     20.18 o 
 -11   3   2       50.46       44.90     18.82 o 
 -10   3   2       53.08       36.26     14.02 o 
  -9   3   2       33.94       25.82     12.98 o 
  -8   3   2      228.51      228.09     28.02 o 
  -7   3   2      133.30      144.03     10.44 o 
  -6   3   2      106.08       90.41      7.35 o 
  -5   3   2       11.07       10.75      8.46 o 
  -4   3   2      111.25      136.42      6.97 o 
  -3   3   2      267.24      267.89      8.23 o 
  -2   3   2       28.08       16.23      2.29 o 
  -1   3   2      330.97      324.12      6.57 o 
   0   3   2     2476.25     2432.59     37.10 o 
   1   3   2     3312.41     3084.58     56.41 o 
   2   3   2     5207.02     5069.55     80.81 o 
   3   3   2       24.14       16.63      3.03 o 
   4   3   2      239.94      209.03      7.78 o 
   5   3   2     4011.60     4476.69     75.73 o 
   6   3   2       37.64       41.32      6.83 o 
   7   3   2      569.68      590.68     23.49 o 
   8   3   2      489.50      511.14     21.88 o 
   9   3   2       32.99       19.83     12.10 o 
  10   3   2       33.88       19.51     13.83 o 
  11   3   2        6.26       -5.21     20.25 o 
 -11   4   2        1.72        1.38     14.74 o 
 -10   4   2        2.50      -14.18     14.18 o 
  -9   4   2        0.56       18.80     10.23 o 
  -8   4   2        3.58      -11.26     11.26 o 
  -7   4   2       18.87        5.97      5.93 o 
  -6   4   2       12.14       29.84     11.64 o 
  -5   4   2      122.58      115.12     10.07 o 
  -4   4   2      793.60      787.71     19.91 o 
  -3   4   2     1271.12     1268.99     24.60 o 
  -2   4   2     2025.58     1905.67     33.27 o 
  -1   4   2     2447.11     2325.68     36.43 o 
   0   4   2      164.05      134.67      3.82 o 
   1   4   2      204.27      199.46      6.24 o 
   2   4   2      152.57      136.08      4.28 o 
   3   4   2      600.78      571.49     15.80 o 
   4   4   2      106.20      102.90      6.23 o 
   5   4   2       65.26       54.89      5.04 o 
   6   4   2      239.97      230.02     10.42 o 
   7   4   2        2.36       -0.01      3.19 o 
   8   4   2       70.64       69.20      7.12 o 
   9   4   2       50.94      -13.16     13.67 o 
  10   4   2        1.92       19.89     16.99 o 
  11   4   2        7.52       10.87     14.36 o 
 -11   5   2        1.21       -6.14     20.95 o 
 -10   5   2      194.25      198.09     24.01 o 
  -9   5   2      279.04      325.46     24.51 o 
  -8   5   2       12.26       17.28      9.82 o 
  -7   5   2      129.29      119.57     10.53 o 
  -6   5   2      188.92      182.54     10.18 o 
  -5   5   2      349.98      324.08      9.98 o 
  -4   5   2       16.89       31.07      3.38 o 
  -3   5   2      256.16      261.50      7.47 o 
  -2   5   2      160.82      176.21      4.95 o 
  -1   5   2      747.67      678.83     14.42 o 
   0   5   2      380.55      330.66      7.30 o 
   1   5   2      101.25       98.06      4.56 o 
   2   5   2      253.29      239.14      7.55 o 
   3   5   2     2632.75     2729.58     53.63 o 
   4   5   2      324.46      357.06     10.92 o 
   5   5   2      791.75      789.89     21.34 o 
   6   5   2      107.40      107.90     11.49 o 
   7   5   2       21.72       16.18      4.14 o 
   8   5   2       93.85       76.96      5.07 o 
   9   5   2       12.57       34.91     17.96 o 
  10   5   2      191.29      188.95     22.23 o 
  11   5   2        0.69       -1.86     14.65 o 
 -11   6   2       28.26       23.01     27.26 o 
 -10   6   2        0.66      -12.53     12.53 o 
  -9   6   2       25.07       27.62     13.23 o 
  -8   6   2        2.27       -5.07      5.07 o 
  -7   6   2      128.12      121.86     14.29 o 
  -6   6   2       24.83       31.61      4.98 o 
  -5   6   2       10.81        4.95      3.18 o 
  -4   6   2     1046.32     1050.89     21.56 o 
  -3   6   2     2555.99     2604.79     43.51 o 
  -2   6   2       97.26       81.32      5.37 o 
  -1   6   2      698.76      652.20     12.30 o 
   0   6   2      312.66      305.06      7.78 o 
   1   6   2     1574.47     1584.89     32.71 o 
   2   6   2      175.19      189.90     10.22 o 
   3   6   2      762.94      728.85     23.49 o 
   4   6   2     6391.83     7243.26    129.95 o 
   5   6   2      677.72      708.86     19.74 o 
   6   6   2      410.47      424.24     20.58 o 
   7   6   2        7.01       10.02      7.25 o 
   8   6   2       15.41       23.79     13.46 o 
   9   6   2        9.67       19.40     12.60 o 
  10   6   2        5.29       -8.42     13.85 o 
  11   6   2        0.41       35.64     39.78 o 
 -11   7   2       67.74       36.36     25.60 o 
 -10   7   2       99.66      122.92     17.55 o 
  -9   7   2       39.14       49.81     16.37 o 
  -8   7   2       14.79        4.18      5.28 o 
  -7   7   2      141.94      132.31     14.83 o 
  -6   7   2      253.84      263.21      9.85 o 
  -5   7   2      356.22      345.24     10.46 o 
  -4   7   2       14.86       16.04      3.80 o 
  -3   7   2       19.22       20.54      3.15 o 
  -2   7   2      348.17      344.99      8.73 o 
  -1   7   2       85.51       74.55      5.45 o 
   0   7   2      401.40      383.31      9.49 o 
   1   7   2      816.86      910.29     21.40 o 
   2   7   2     1041.94     1201.67     26.60 o 
   3   7   2     1935.32     2171.32     43.41 o 
   4   7   2     1989.34     2090.94     44.27 o 
   5   7   2       26.09       28.17      6.18 o 
   6   7   2       10.21       11.54      6.57 o 
   7   7   2        0.55       21.23      8.56 o 
   8   7   2      334.71      345.11     32.12 o 
   9   7   2        2.16       29.15     13.90 o 
  10   7   2        0.12        2.31     20.39 o 
  11   7   2        8.42        6.82     18.91 o 
 -11   8   2       16.30       10.05     14.92 o 
 -10   8   2       45.09       -5.74     22.79 o 
  -9   8   2        3.82       -5.23     13.78 o 
  -8   8   2       17.77       12.55      4.17 o 
  -7   8   2       76.54       62.16      6.55 o 
  -6   8   2        8.14        1.15      3.80 o 
  -5   8   2     1015.95     1064.16     22.98 o 
  -4   8   2      630.26      623.46     18.45 o 
  -3   8   2      373.87      345.09     10.43 o 
  -2   8   2      777.48      789.21     16.32 o 
  -1   8   2      632.57      638.04     13.53 o 
   0   8   2       60.79       58.21      4.77 o 
   1   8   2     1226.11     1285.67     25.04 o 
   2   8   2     2634.02     2846.73     54.91 o 
   3   8   2      760.42      854.53     19.27 o 
   4   8   2      848.46      850.69     23.01 o 
   5   8   2      199.52      203.75     10.21 o 
   6   8   2      332.55      296.86     13.88 o 
   7   8   2        0.06        3.22     11.45 o 
   8   8   2        5.80       -5.06     19.84 o 
   9   8   2       48.18       45.22     14.53 o 
  10   8   2       49.76       30.74     16.67 o 
 -10   9   2        3.05       14.22     20.01 o 
  -9   9   2       55.37       41.53     16.96 o 
  -8   9   2      106.85      113.57     14.69 o 
  -7   9   2      391.87      403.87     25.65 o 
  -6   9   2       45.08       59.19      7.97 o 
  -5   9   2       84.35       70.50      7.50 o 
  -4   9   2      128.42      126.43      7.78 o 
  -3   9   2      498.74      492.83     12.94 o 
  -2   9   2      482.23      563.99     13.86 o 
  -1   9   2     2863.21     3175.16     54.30 o 
   0   9   2     1055.46     1096.56     23.58 o 
   1   9   2     1286.25     1441.65     27.48 o 
   2   9   2      589.21      628.34     18.37 o 
   3   9   2      538.65      561.03     16.62 o 
   4   9   2        7.65       13.72      7.87 o 
   5   9   2     1703.53     1881.51     54.73 o 
   6   9   2     1527.68     1610.99     54.58 o 
   7   9   2       90.29       75.57     12.96 o 
   8   9   2        0.52      -30.76     30.76 o 
   9   9   2       53.60       27.49     13.32 o 
  10   9   2        4.46      -13.93     13.93 o 
 -10  10   2        2.27       -4.02     15.32 o 
  -9  10   2        2.58       -4.78     34.34 o 
  -8  10   2      203.65      181.52     19.64 o 
  -7  10   2      210.17      216.00     18.82 o 
  -6  10   2     2240.22     2488.83    112.78 o 
  -5  10   2      353.51      343.15     14.76 o 
  -4  10   2      388.17      382.06     13.94 o 
  -3  10   2      113.71      109.99      7.48 o 
  -2  10   2      781.41      770.67     16.64 o 
  -1  10   2       55.43       52.49      4.57 o 
   0  10   2      335.84      352.50     11.52 o 
   1  10   2     1508.48     1733.69     38.22 o 
   2  10   2        0.19        6.54      6.07 o 
   3  10   2       33.93       40.35      6.16 o 
   4  10   2      157.05      152.59      9.79 o 
   5  10   2       22.22       26.56      7.21 o 
   6  10   2       23.13       37.55     12.62 o 
   7  10   2       61.79       73.82     12.40 o 
   8  10   2       53.59       28.75     13.14 o 
   9  10   2      130.97      145.73     19.13 o 
  10  10   2        0.36       13.16     17.67 o 
 -10  11   2       35.44       16.41     17.82 o 
  -9  11   2        0.41       10.12     14.09 o 
  -8  11   2        3.52      -23.72     23.72 o 
  -7  11   2       41.46       54.35     11.53 o 
  -6  11   2      277.60      262.07     20.48 o 
  -5  11   2     1211.91     1312.02     36.23 o 
  -4  11   2      461.24      454.22     16.01 o 
  -3  11   2      127.93      142.40      7.19 o 
  -2  11   2       70.95       48.63      4.66 o 
  -1  11   2       41.59       46.34      4.77 o 
   0  11   2        6.36        2.67      4.46 o 
   1  11   2      127.48       99.61      6.57 o 
   2  11   2      532.84      544.66     15.79 o 
   3  11   2      342.95      342.10     13.14 o 
   4  11   2      192.03      170.67     10.24 o 
   5  11   2      145.43      145.09     11.57 o 
   6  11   2      171.33      153.73     41.48 o 
   7  11   2       70.01       50.76     12.40 o 
   8  11   2       60.81       56.96     13.94 o 
   9  11   2       11.68       -8.54     13.99 o 
  10  11   2        5.53       36.58     18.39 o 
 -10  12   2       43.44       69.74     29.58 o 
  -9  12   2       50.91       38.26     17.78 o 
  -8  12   2      294.02      335.25     26.87 o 
  -7  12   2        1.73      -10.03     10.03 o 
  -6  12   2       12.09      -13.14     13.14 o 
  -5  12   2      827.64      781.28     25.23 o 
  -4  12   2       77.00       72.55     10.04 o 
  -3  12   2       62.03       56.48      5.91 o 
  -2  12   2      100.46       83.63      5.69 o 
  -1  12   2        5.13        4.84      3.95 o 
   0  12   2       80.95       76.34      6.97 o 
   1  12   2      464.94      521.52     14.80 o 
   2  12   2        7.03        6.83      5.43 o 
   3  12   2        5.34        8.59      6.01 o 
   4  12   2       49.02       48.96      3.88 o 
   5  12   2       28.29       24.11      9.40 o 
   6  12   2        0.74      -12.37     12.37 o 
   7  12   2       69.22       36.26     12.60 o 
   8  12   2        0.34        1.59     11.25 o 
   9  12   2       16.16      -12.08     12.58 o 
  -9  13   2        2.00        9.84     16.31 o 
  -8  13   2       51.85       58.15     15.86 o 
  -7  13   2      514.66      535.43     33.96 o 
  -6  13   2       85.37      113.33     15.91 o 
  -5  13   2       50.86       52.62     14.21 o 
  -4  13   2      304.41      284.47     11.26 o 
  -3  13   2      353.65      357.59     13.12 o 
  -2  13   2      274.73      260.34     11.17 o 
  -1  13   2       98.27       91.02      6.69 o 
   0  13   2       86.30       70.52      6.94 o 
   1  13   2      986.11     1048.42     25.93 o 
   2  13   2       22.97       30.01      9.71 o 
   3  13   2       62.58       69.87      8.88 o 
   4  13   2      123.53      112.06     11.05 o 
   5  13   2        0.19      -13.14     13.14 o 
   6  13   2        4.83       -1.16     14.22 o 
   7  13   2        4.15        1.47     10.86 o 
   8  13   2      215.16      250.01     25.00 o 
   9  13   2        4.44      -14.20     14.20 o 
  -9  14   2        6.52       32.63     16.21 o 
  -8  14   2        4.36        2.13     12.34 o 
  -7  14   2       50.26       77.62     17.97 o 
  -6  14   2       10.56        3.19      9.01 o 
  -5  14   2       10.62        1.77      9.31 o 
  -4  14   2        3.27       11.68      6.09 o 
  -3  14   2      257.08      241.04      9.93 o 
  -2  14   2      245.66      232.90     10.95 o 
  -1  14   2      312.34      325.56     12.35 o 
   0  14   2       17.02       10.57      7.59 o 
   1  14   2       53.00       49.06      6.74 o 
   2  14   2       41.50       34.36      8.09 o 
   3  14   2      174.78      187.62     13.49 o 
   4  14   2       25.91       31.00      6.29 o 
   5  14   2      535.15      568.59     30.47 o 
   6  14   2       49.66       28.43     11.34 o 
   7  14   2       82.51      112.61     18.46 o 
   8  14   2       55.72       67.23     20.39 o 
   9  14   2        1.92      -19.79     19.79 o 
  -9  15   2        0.01      -20.23     20.23 o 
  -8  15   2       48.15       70.80     18.82 o 
  -7  15   2      266.08      272.62     25.55 o 
  -6  15   2       32.59       14.38     16.28 o 
  -5  15   2       28.41        7.64     10.41 o 
  -4  15   2      116.24      119.10     10.70 o 
  -3  15   2      145.27      157.12     27.15 o 
  -2  15   2        8.73        2.21      7.68 o 
  -1  15   2      184.20      202.74     16.40 o 
   0  15   2       44.94       28.17     10.71 o 
   1  15   2       50.06       43.90      8.57 o 
   2  15   2      435.83      407.46     14.78 o 
   3  15   2      188.98      210.38     21.02 o 
   4  15   2       18.27       13.76     22.86 o 
   5  15   2        0.02       25.92     10.13 o 
   6  15   2        0.07       -8.43     10.79 o 
   7  15   2      119.83      112.66     20.08 o 
   8  15   2       11.78       15.02     14.60 o 
  -8  16   2        3.61       17.55     15.57 o 
  -7  16   2        0.62       -6.51     24.00 o 
  -6  16   2       28.67       28.77     30.73 o 
  -5  16   2       59.56       83.14     16.23 o 
  -4  16   2       63.37       62.86      8.77 o 
  -3  16   2       21.07       15.40      7.54 o 
  -2  16   2       26.12       29.69      8.08 o 
  -1  16   2       18.30       39.31     15.82 o 
   0  16   2      152.33      128.61     24.14 o 
   1  16   2      107.60       77.87     13.29 o 
   2  16   2       11.71        9.89      8.03 o 
   3  16   2      529.57      505.98     29.25 o 
   4  16   2       79.80       78.34      8.95 o 
   5  16   2        7.44        3.79     17.76 o 
   6  16   2        8.49       -2.68     23.34 o 
   7  16   2        0.09       12.54     12.73 o 
   8  16   2       51.26       57.69     18.40 o 
  -8  17   2       85.23       70.66     19.83 o 
  -7  17   2        3.65       18.65     14.92 o 
  -6  17   2       15.19        3.75     24.69 o 
  -5  17   2        0.60       16.63      9.59 o 
  -4  17   2       11.27       27.32      8.78 o 
  -3  17   2      171.76      156.15     15.79 o 
  -2  17   2      807.33      822.13     46.46 o 
  -1  17   2      290.88      284.11     20.14 o 
   0  17   2        7.03       15.77      7.56 o 
   1  17   2        3.79        8.64     10.08 o 
   2  17   2        5.26        3.31     10.44 o 
   3  17   2       71.03       63.49     12.89 o 
   4  17   2       65.04       63.76      8.49 o 
   5  17   2       97.95      124.11     18.17 o 
   6  17   2        2.22        8.69     15.50 o 
   7  17   2       40.14       -4.58     18.94 o 
  -7  18   2       45.57       42.57     21.55 o 
  -6  18   2        4.67       11.95     15.40 o 
  -5  18   2       35.68       50.36     15.01 o 
  -4  18   2      131.38      143.21     18.61 o 
  -3  18   2       40.42       25.60     15.98 o 
  -2  18   2      156.82      142.74     16.46 o 
  -1  18   2      148.35      171.52     16.04 o 
   0  18   2       40.91       35.00     12.64 o 
   1  18   2        0.05      -14.21     23.76 o 
   2  18   2        0.13       13.95     16.10 o 
   3  18   2       78.05       90.44     10.35 o 
   4  18   2       70.74       62.48     14.71 o 
   5  18   2       48.27       71.09     20.36 o 
   6  18   2        0.31       18.92     22.51 o 
   7  18   2        0.04      -15.39     15.39 o 
  -6  19   2        0.60       -1.51     16.90 o 
  -5  19   2        0.12      -24.73     24.73 o 
  -4  19   2       19.38       13.60      9.89 o 
  -3  19   2        1.98        2.57     13.54 o 
  -2  19   2       18.14       20.60     17.68 o 
  -1  19   2      464.26      432.53     29.39 o 
   0  19   2       44.21       45.30     17.73 o 
   1  19   2        2.77       10.57     12.22 o 
   2  19   2       34.69       -9.34     40.54 o 
   3  19   2        0.02       -3.54     13.03 o 
   4  19   2       26.98       33.57     13.21 o 
   5  19   2        6.04      -10.16     23.58 o 
   6  19   2        9.88        4.76     17.27 o 
  -6  20   2       10.86       17.17     16.23 o 
  -5  20   2        3.03       11.50     16.97 o 
  -4  20   2       49.97       58.84     11.82 o 
  -3  20   2        0.00        8.89     15.23 o 
  -2  20   2      199.65      190.46     37.11 o 
  -1  20   2       44.45       21.91     17.65 o 
   0  20   2      137.34      135.78     20.44 o 
   1  20   2       24.62       -0.89     30.52 o 
   2  20   2       84.17       79.33     17.69 o 
   3  20   2        7.31       -4.52     10.72 o 
   4  20   2       12.60       35.82     14.08 o 
   5  20   2       64.19       73.46     18.56 o 
  -5  21   2        3.54       45.21     15.62 o 
  -4  21   2        0.02        5.19     20.76 o 
  -3  21   2        0.53        6.62     14.50 o 
  -2  21   2        5.43       -5.02     36.38 o 
  -1  21   2       10.35        9.12     24.94 o 
   0  21   2       42.52       30.98     33.23 o 
   1  21   2      558.36      547.01     44.67 o 
   2  21   2       71.01       84.81     18.70 o 
   3  21   2       17.43        2.59     18.76 o 
   4  21   2        8.38       14.51     14.67 o 
   5  21   2       10.35       15.31     18.61 o 
  -4  22   2       68.91       35.86     31.56 o 
  -3  22   2      343.87      394.44     34.69 o 
  -2  22   2       33.15       34.32     19.27 o 
  -1  22   2      121.25      116.65     41.52 o 
   0  22   2       44.18       73.75     22.88 o 
   1  22   2       32.50       43.03     22.75 o 
   2  22   2        8.47       -1.62     17.69 o 
   3  22   2        2.41       31.98     18.01 o 
  -2  23   2        4.45      -33.36     33.36 o 
  -1  23   2        0.01       -9.53     21.75 o 
   0  23   2       56.03       57.89     28.41 o 
   1  23   2       59.24       27.81     22.03 o 
   2  23   2        2.08      -10.07     19.16 o 
 -11   1   3       60.31       30.96     17.24 o 
 -10   1   3       13.47       40.89     14.22 o 
  -9   1   3      147.53      167.22     19.54 o 
  -8   1   3      320.52      294.96     15.35 o 
  -7   1   3      150.30      144.40     10.08 o 
  -6   1   3     1065.94     1136.55     28.56 o 
  -5   1   3      158.04      139.99      7.69 o 
  -4   1   3       20.79       21.97      3.93 o 
  -3   1   3       48.44       40.13      3.83 o 
  -2   1   3      624.86      579.56     13.90 o 
  -1   1   3     1267.58     1198.07     23.79 o 
   0   1   3      307.91      278.22      4.78 o 
   1   1   3     2967.60     2746.78     38.21 o 
   2   1   3      258.50      246.21      5.22 o 
   3   1   3      322.05      255.11      6.24 o 
   4   1   3     1037.66     1018.39     19.27 o 
   5   1   3      447.51      443.50     19.28 o 
   6   1   3      144.97      130.92      9.68 o 
   7   1   3      196.07      186.42      9.58 o 
   8   1   3       54.96       63.74      9.29 o 
   9   1   3      149.99      129.02     13.46 o 
  10   1   3       17.13       18.42     14.17 o 
  11   1   3       45.52       61.70     16.45 o 
 -11   2   3       98.49      125.02     21.19 o 
 -10   2   3        0.26        2.87     17.24 o 
  -9   2   3       40.76       65.10     13.63 o 
  -8   2   3      107.71       98.48     11.31 o 
  -7   2   3       29.21       13.64      5.99 o 
  -6   2   3       18.26        8.31      6.62 o 
  -5   2   3        4.76        1.31      4.49 o 
  -4   2   3       52.85       39.85      4.57 o 
  -3   2   3        0.08       -2.45      2.45 o 
  -2   2   3      875.13      823.26     18.42 o 
  -1   2   3      135.64      112.60      3.56 o 
   0   2   3      510.84      485.14     12.17 o 
   1   2   3        7.02       -1.24      1.59 o 
   2   2   3     2526.20     2440.38     34.63 o 
   3   2   3      156.32      132.61      4.77 o 
   4   2   3      153.19      149.51      6.31 o 
   5   2   3        4.54       -2.82      5.98 o 
   6   2   3       12.07       21.64      4.87 o 
   7   2   3      134.48      126.69      7.74 o 
   8   2   3       33.31       21.83      7.88 o 
   9   2   3       33.00       27.02     11.62 o 
  10   2   3       18.69        8.51     13.88 o 
  11   2   3       31.74        5.70     30.97 o 
 -11   3   3       24.64       19.09     14.20 o 
 -10   3   3       35.87       30.99     12.16 o 
  -9   3   3        6.38       23.23     10.90 o 
  -8   3   3      134.57      144.10     13.99 o 
  -7   3   3      159.15      162.10     10.08 o 
  -6   3   3      593.58      659.45     25.97 o 
  -5   3   3        0.59        4.41      4.35 o 
  -4   3   3      139.61      124.86     10.34 o 
  -3   3   3        6.36        3.25      2.93 o 
  -2   3   3     4045.28     4033.07     65.73 o 
  -1   3   3     2050.54     1867.03     31.60 o 
   0   3   3      837.91      766.39     13.32 o 
   1   3   3       89.88       85.45      3.60 o 
   2   3   3     8147.16     8403.79    135.24 o 
   3   3   3        0.88       11.01      2.71 o 
   4   3   3      501.38      474.92     19.64 o 
   5   3   3     1181.81     1250.11     25.56 o 
   6   3   3        7.34        1.49      3.82 o 
   7   3   3      233.37      216.94     10.27 o 
   8   3   3      222.69      195.16     12.04 o 
   9   3   3      155.46      128.28     16.79 o 
  10   3   3       14.11       47.25     13.65 o 
  11   3   3       15.09      -14.68     14.68 o 
 -11   4   3       14.33       -6.47     24.49 o 
 -10   4   3       13.30       18.89     19.52 o 
  -9   4   3        1.51       -0.95     10.54 o 
  -8   4   3      115.03      123.25     13.49 o 
  -7   4   3      299.25      316.74     20.23 o 
  -6   4   3       40.94       33.16      5.57 o 
  -5   4   3      131.43      119.43      7.39 o 
  -4   4   3      125.02      115.86      6.42 o 
  -3   4   3      345.50      331.32     10.94 o 
  -2   4   3        0.47        2.25      1.82 o 
  -1   4   3       87.61       81.76      3.14 o 
   0   4   3        7.32       13.24      1.79 o 
   1   4   3     1198.28     1038.44     19.90 o 
   2   4   3     3408.54     3398.45     55.87 o 
   3   4   3     1347.56     1344.85     25.10 o 
   4   4   3     3750.38     3985.24     77.59 o 
   5   4   3      133.37      131.96      5.55 o 
   6   4   3       77.96       68.68      7.54 o 
   7   4   3        0.02        1.93      3.87 o 
   8   4   3       23.93       14.05      5.50 o 
   9   4   3       25.81       -6.24     12.24 o 
  10   4   3       40.03       32.75     19.24 o 
  11   4   3       13.59       20.10     29.41 o 
 -11   5   3       47.45       20.53     16.67 o 
 -10   5   3       42.02       34.82     18.87 o 
  -9   5   3       11.15       27.42     14.81 o 
  -8   5   3        3.59        3.25      8.65 o 
  -7   5   3       61.12       52.63      8.11 o 
  -6   5   3       14.59        9.99      5.33 o 
  -5   5   3      275.12      248.52      9.49 o 
  -4   5   3      115.27      109.77      5.55 o 
  -3   5   3       12.16       14.91      2.89 o 
  -2   5   3      512.82      477.50     16.22 o 
  -1   5   3       16.53       23.20      2.47 o 
   0   5   3     1268.19     1295.76     21.56 o 
   1   5   3       22.24       27.13      2.92 o 
   2   5   3     1526.11     1456.42     29.97 o 
   3   5   3      443.59      467.80     10.64 o 
   4   5   3      982.15     1012.11     23.31 o 
   5   5   3       41.43       57.76      6.20 o 
   6   5   3      152.03      143.35     13.88 o 
   7   5   3      325.46      319.38     15.27 o 
   8   5   3       51.72       32.61     14.16 o 
   9   5   3      385.91      474.79     34.54 o 
  10   5   3        0.98      -14.58     14.58 o 
  11   5   3        0.04       16.99     15.04 o 
 -11   6   3        2.15      -15.32     17.15 o 
 -10   6   3        2.58       25.70     20.01 o 
  -9   6   3      247.76      223.03     14.60 o 
  -8   6   3       68.44       59.90      8.17 o 
  -7   6   3       90.36       71.62      6.62 o 
  -6   6   3        1.35        6.36      4.57 o 
  -5   6   3       44.71       35.25      4.46 o 
  -4   6   3      208.43      173.73      7.00 o 
  -3   6   3      140.75      137.26      5.63 o 
  -2   6   3      781.20      778.51     14.19 o 
  -1   6   3        5.37        0.93      1.99 o 
   0   6   3     1858.45     1768.11     29.74 o 
   1   6   3      270.89      252.81      7.75 o 
   2   6   3      441.07      422.09     11.58 o 
   3   6   3     1474.10     1569.11     28.20 o 
   4   6   3     2225.17     2522.41     53.02 o 
   5   6   3     1974.24     2191.79     49.38 o 
   6   6   3      792.23      809.14     25.71 o 
   7   6   3      407.82      397.44     17.21 o 
   8   6   3        9.07       14.94     22.16 o 
   9   6   3       67.58       75.28     16.31 o 
  10   6   3        1.83      -13.25     13.25 o 
  11   6   3        0.07       34.79     19.11 o 
 -11   7   3       16.14        2.18     22.46 o 
 -10   7   3      120.44      147.15     21.22 o 
  -9   7   3       18.96       10.96     13.32 o 
  -8   7   3      540.99      565.46     45.55 o 
  -7   7   3       26.69       17.35      5.49 o 
  -6   7   3       38.87       33.74      5.08 o 
  -5   7   3        2.63       -3.40      4.20 o 
  -4   7   3      276.02      283.78      8.70 o 
  -3   7   3       24.98       26.43      3.23 o 
  -2   7   3     1690.95     1782.70     30.37 o 
  -1   7   3       10.47       13.10      3.02 o 
   0   7   3       61.15       63.00      4.61 o 
   1   7   3      211.49      178.93      7.03 o 
   2   7   3     1106.28     1075.04     23.25 o 
   3   7   3       94.07       65.85      5.24 o 
   4   7   3        5.03       -0.98      5.77 o 
   5   7   3        9.80       17.38      5.90 o 
   6   7   3      409.84      413.01     18.24 o 
   7   7   3      339.37      348.17     37.73 o 
   8   7   3       16.03       55.13     16.54 o 
   9   7   3       31.27       55.52     16.68 o 
  10   7   3      140.44      143.74     23.38 o 
 -11   8   3        1.46        3.73     19.94 o 
 -10   8   3       11.82       21.31     13.77 o 
  -9   8   3       12.79        3.63     15.19 o 
  -8   8   3       51.72       53.80      8.27 o 
  -7   8   3      418.85      431.61     21.09 o 
  -6   8   3      500.97      492.07     15.23 o 
  -5   8   3      355.91      357.98     11.50 o 
  -4   8   3      921.10      966.90     25.15 o 
  -3   8   3      921.35      945.34     18.37 o 
  -2   8   3      201.69      167.93      7.32 o 
  -1   8   3      391.85      338.06     10.27 o 
   0   8   3       39.69       38.63      3.65 o 
   1   8   3      738.35      709.12     15.50 o 
   2   8   3      128.64      117.39      7.82 o 
   3   8   3     1332.76     1434.40     31.94 o 
   4   8   3      117.18      122.64     15.08 o 
   5   8   3      204.40      209.28     11.29 o 
   6   8   3      194.29      172.64     11.35 o 
   7   8   3        5.16        6.73     11.93 o 
   8   8   3       46.39       52.47     13.89 o 
   9   8   3       77.20       43.67     16.38 o 
 -10   9   3       30.31        6.11     15.60 o 
  -9   9   3      216.56      236.06     31.35 o 
  -8   9   3        0.86       -5.35      5.35 o 
  -7   9   3      797.15      865.03     31.82 o 
  -6   9   3       16.54        1.71      4.46 o 
  -5   9   3       54.13       54.15      6.31 o 
  -4   9   3      368.10      351.91     17.17 o 
  -3   9   3       26.18       23.47      4.07 o 
  -2   9   3      132.08      142.13      6.71 o 
  -1   9   3        0.03       -0.71      3.28 o 
   0   9   3      437.73      478.53     13.81 o 
   1   9   3       16.93       20.56      4.15 o 
   2   9   3       55.18       54.74      5.51 o 
   3   9   3        0.01       -3.77      4.24 o 
   4   9   3      179.64      177.49      9.79 o 
   5   9   3      288.25      297.33     13.71 o 
   6   9   3      565.06      571.59     26.50 o 
   7   9   3       28.96       27.54     11.17 o 
   8   9   3       64.81       35.13     12.27 o 
   9   9   3        5.27       -2.53     14.02 o 
  10   9   3       55.79       51.21     18.04 o 
 -10  10   3        2.27       12.34     18.98 o 
  -9  10   3        0.95        2.91     26.50 o 
  -8  10   3        0.18        9.75     12.13 o 
  -7  10   3        7.18        2.01     12.65 o 
  -6  10   3      599.10      570.78     23.56 o 
  -5  10   3       36.64       29.97      6.79 o 
  -4  10   3      377.34      389.06     14.06 o 
  -3  10   3      732.80      724.57     17.23 o 
  -2  10   3      344.25      338.34      9.17 o 
  -1  10   3        9.61       12.57      3.47 o 
   0  10   3      363.16      350.40     10.40 o 
   1  10   3       56.36       49.31      7.83 o 
   2  10   3       19.70       26.68      8.86 o 
   3  10   3     1181.46     1297.96     31.84 o 
   4  10   3      690.47      755.69     23.10 o 
   5  10   3      796.80      787.04     29.66 o 
   6  10   3      624.24      676.51     32.35 o 
   7  10   3       16.20       -0.73     13.00 o 
   8  10   3        0.57        6.91     14.68 o 
   9  10   3       14.12        2.10     15.05 o 
  10  10   3        0.38       23.41     15.74 o 
 -10  11   3        2.24        0.41     24.38 o 
  -9  11   3       19.62       25.13     15.78 o 
  -8  11   3       23.18       37.13     22.44 o 
  -7  11   3        2.79      -12.92     12.92 o 
  -6  11   3      318.23      333.95     21.55 o 
  -5  11   3      240.36      226.17     22.62 o 
  -4  11   3       22.13       21.91      8.47 o 
  -3  11   3      347.67      329.65     10.91 o 
  -2  11   3       11.97        5.20      4.03 o 
  -1  11   3      194.43      195.96      7.82 o 
   0  11   3      575.07      591.05     17.63 o 
   1  11   3       19.35       11.85      4.81 o 
   2  11   3       72.19       80.22      8.00 o 
   3  11   3       70.96       78.84      7.54 o 
   4  11   3       10.33        9.14      6.68 o 
   5  11   3       17.90        9.07      7.10 o 
   6  11   3      687.42      707.89     38.91 o 
   7  11   3       32.39       42.97     17.41 o 
   8  11   3       65.85      114.76     29.27 o 
   9  11   3        5.84      -15.08     15.08 o 
  10  11   3       33.96       58.37     20.68 o 
 -10  12   3        2.23      -13.32     17.31 o 
  -9  12   3        3.01        4.59     13.42 o 
  -8  12   3       33.44       25.30     13.29 o 
  -7  12   3      113.37      130.17     15.88 o 
  -6  12   3      502.32      551.76     29.14 o 
  -5  12   3        5.43       13.55      7.35 o 
  -4  12   3      307.43      280.41     10.62 o 
  -3  12   3       76.58       84.42      6.48 o 
  -2  12   3      565.04      564.52     16.32 o 
  -1  12   3      476.44      465.85     11.75 o 
   0  12   3        2.57        5.11      4.92 o 
   1  12   3      435.90      455.36     14.30 o 
   2  12   3      190.92      202.37     11.05 o 
   3  12   3       17.81       26.10     11.76 o 
   4  12   3      660.05      695.58     18.08 o 
   5  12   3       27.35       30.44      9.53 o 
   6  12   3        0.10       -9.54     10.96 o 
   7  12   3        0.51       14.82     14.15 o 
   8  12   3      235.95      192.01     25.11 o 
  -9  13   3        3.48       10.45     13.83 o 
  -8  13   3        6.30        9.18     11.80 o 
  -7  13   3        0.50       -8.45     13.01 o 
  -6  13   3        0.05       24.69     13.46 o 
  -5  13   3      967.47     1038.85     45.60 o 
  -4  13   3     1825.67     2037.21     62.05 o 
  -3  13   3        0.01       -4.57      4.57 o 
  -2  13   3      132.99      131.39      8.26 o 
  -1  13   3      418.36      448.36     14.14 o 
   0  13   3        3.91        7.53      5.22 o 
   1  13   3      857.09      898.06     23.94 o 
   2  13   3       42.89       41.78      6.51 o 
   3  13   3      731.68      810.18     25.89 o 
   4  13   3        8.47        5.87      3.22 o 
   5  13   3      152.47      139.71     16.20 o 
   6  13   3        0.68       11.51     11.46 o 
   7  13   3      121.07       98.63     16.81 o 
   8  13   3       17.08        7.64     14.41 o 
   9  13   3       11.36       17.47     16.70 o 
  -9  14   3        0.45       -3.51     17.36 o 
  -8  14   3      172.19      189.83     22.90 o 
  -7  14   3      317.04      268.45     34.34 o 
  -6  14   3       72.86       80.20     20.50 o 
  -5  14   3        0.86       -3.51      9.95 o 
  -4  14   3     1798.58     1956.52     76.12 o 
  -3  14   3      865.26      903.64     22.53 o 
  -2  14   3      617.86      612.34     17.48 o 
  -1  14   3        8.19       -3.00      4.87 o 
   0  14   3      183.93      173.08      9.49 o 
   1  14   3      767.43      813.26     21.91 o 
   2  14   3      349.92      333.42     24.68 o 
   3  14   3      384.46      369.96     15.67 o 
   4  14   3      117.07      112.25      7.83 o 
   5  14   3       60.64       49.47     14.85 o 
   6  14   3       72.91       44.97     13.45 o 
   7  14   3       34.64       81.02     19.08 o 
   8  14   3        9.32      -14.95     14.95 o 
   9  14   3        4.07       19.16     15.70 o 
  -9  15   3       19.52       -5.69     17.92 o 
  -8  15   3       47.63       13.68     18.80 o 
  -7  15   3      104.42       83.36     21.38 o 
  -6  15   3        2.43      -11.94     11.94 o 
  -5  15   3        3.04       14.22     12.66 o 
  -4  15   3       21.77        5.05      7.71 o 
  -3  15   3      669.42      697.26     27.30 o 
  -2  15   3     1594.25     1738.79     37.51 o 
  -1  15   3       20.51       15.25      6.79 o 
   0  15   3        2.20        9.47      6.44 o 
   1  15   3        0.03        3.14      7.41 o 
   2  15   3       66.87       61.42      7.45 o 
   3  15   3      122.16       93.24     12.58 o 
   4  15   3       64.44       56.14      6.82 o 
   5  15   3       52.47       40.22     11.59 o 
   6  15   3       17.06        5.62     11.75 o 
   7  15   3       11.84        7.90     14.09 o 
   8  15   3      138.97      183.71     23.41 o 
  -8  16   3       20.90        5.51     16.15 o 
  -7  16   3       13.62        5.87     13.01 o 
  -6  16   3       38.67       25.07     18.69 o 
  -5  16   3      142.08      112.80     16.02 o 
  -4  16   3       32.28       27.32      9.38 o 
  -3  16   3       50.24       44.99      9.97 o 
  -2  16   3       44.17       40.25     11.50 o 
  -1  16   3      475.54      512.12     22.80 o 
   0  16   3      153.30      159.12     11.91 o 
   1  16   3       21.79       19.91      8.78 o 
   2  16   3        3.88       25.80     10.78 o 
   3  16   3       54.50       52.63     11.91 o 
   4  16   3       30.14       10.36      6.08 o 
   5  16   3       91.77       54.57     18.31 o 
   6  16   3        0.01       -9.70     13.90 o 
   7  16   3        5.74      -13.06     13.06 o 
   8  16   3        0.19       17.47     18.99 o 
  -8  17   3        0.31       14.09     15.63 o 
  -7  17   3        1.58       -3.27     17.50 o 
  -6  17   3       62.95       21.77     15.99 o 
  -5  17   3      106.56      162.72     37.39 o 
  -4  17   3        5.59       -6.60      6.60 o 
  -3  17   3       80.35       63.39      9.06 o 
  -2  17   3       71.33       63.33     11.03 o 
  -1  17   3       43.67       34.97     12.82 o 
   0  17   3      235.44      247.78     20.63 o 
   1  17   3      466.71      463.29     24.95 o 
   2  17   3      163.80      174.52     16.10 o 
   3  17   3       54.94       24.38     13.79 o 
   4  17   3       25.34       26.16     15.64 o 
   5  17   3       42.85       58.34     13.92 o 
   6  17   3       33.81       79.97     18.31 o 
   7  17   3       19.77        4.80     15.41 o 
  -7  18   3        5.95       23.38     17.17 o 
  -6  18   3        2.17       -8.47     18.26 o 
  -5  18   3       14.33       10.25     11.30 o 
  -4  18   3        0.31       12.92     19.73 o 
  -3  18   3        1.31       -9.65      9.65 o 
  -2  18   3       31.66        5.71      9.36 o 
  -1  18   3        1.71        4.61     11.06 o 
   0  18   3        1.04       -9.92     16.28 o 
   1  18   3        1.95       -4.04     16.13 o 
   2  18   3        3.73        8.40     19.56 o 
   3  18   3      265.35      232.53     19.93 o 
   4  18   3      248.55      249.84     24.12 o 
   5  18   3        5.88       15.54     15.19 o 
   6  18   3        0.34        6.52     18.93 o 
   7  18   3        6.39       -1.36     18.34 o 
  -6  19   3        5.62       26.66     14.46 o 
  -5  19   3       16.09       29.88     16.95 o 
  -4  19   3        5.36       11.94     13.38 o 
  -3  19   3        6.42       20.74     11.95 o 
  -2  19   3       95.73       83.22     18.97 o 
  -1  19   3       10.60      -11.91     24.00 o 
   0  19   3      392.00      427.04     31.00 o 
   1  19   3      183.09      122.86     19.37 o 
   2  19   3        0.00       26.25     33.82 o 
   3  19   3       31.36       13.65     10.54 o 
   4  19   3       15.04       22.01     14.20 o 
   5  19   3       39.40       26.48     15.68 o 
   6  19   3        1.67       15.54     15.19 o 
  -6  20   3        0.20      -23.93     23.93 o 
  -5  20   3       15.45       24.38     37.84 o 
  -4  20   3       17.54       20.87     16.16 o 
  -3  20   3       92.12       84.58     24.08 o 
  -2  20   3        0.53       -4.01     13.21 o 
  -1  20   3      362.51      345.03     29.07 o 
   0  20   3      110.72       94.69     18.47 o 
   1  20   3       93.24       72.46     15.66 o 
   2  20   3       50.07       55.41     23.97 o 
   3  20   3        7.31       11.28     10.86 o 
   4  20   3        2.38       24.89     16.41 o 
   5  20   3       34.66       59.22     18.78 o 
  -5  21   3       80.07       64.44     16.81 o 
  -4  21   3       41.51       29.56     20.62 o 
  -3  21   3       62.10       64.69     19.57 o 
  -2  21   3        1.32       10.28     21.43 o 
  -1  21   3       26.01       75.43     17.87 o 
   0  21   3       20.80       35.69     16.35 o 
   1  21   3       46.18       47.06     21.53 o 
   2  21   3        5.11       13.93     29.86 o 
   3  21   3       11.51       47.54     15.95 o 
   4  21   3       16.10        2.57     15.82 o 
  -4  22   3        0.98      -10.06     22.27 o 
  -3  22   3        6.80       27.97     18.97 o 
  -2  22   3       11.77      -15.15     15.15 o 
  -1  22   3        3.89       20.51     18.18 o 
   0  22   3        0.01      -10.33     38.05 o 
   1  22   3       47.83       35.55     18.39 o 
   2  22   3       13.11        2.40     15.20 o 
   3  22   3        1.31      -11.00     33.78 o 
  -1  23   3        3.06        8.84     18.83 o 
   0  23   3        8.42       33.07     24.60 o 
   1  23   3        2.49        7.52     25.53 o 
 -11   0   4      445.52      555.13     64.44 o 
 -10   0   4      392.44      432.84     45.78 o 
  -9   0   4       59.76       59.38     17.20 o 
  -8   0   4        0.92      -11.44     11.44 o 
  -7   0   4        7.09        6.67      8.89 o 
  -6   0   4      299.33      280.59     17.60 o 
  -5   0   4       96.27       86.12      8.20 o 
  -4   0   4     1272.20     1348.36     41.40 o 
  -3   0   4     1272.31     1280.67     50.88 o 
  -2   0   4     1248.32     1079.26     31.11 o 
  -1   0   4     5232.52     5095.87    122.82 o 
   0   0   4      461.87      455.04     22.96 o 
   1   0   4      415.37      308.89      7.75 o 
   2   0   4     2107.78     1944.26     38.88 o 
   3   0   4      293.01      276.22      9.59 o 
   4   0   4      265.10      234.09      9.46 o 
   5   0   4     1547.21     1571.72     40.53 o 
   6   0   4      896.41      924.94     31.03 o 
   7   0   4      609.33      627.27     24.81 o 
   8   0   4      129.08      127.99     16.92 o 
   9   0   4      298.02      252.58     31.18 o 
  10   0   4      427.67      448.10     45.37 o 
  11   0   4       48.96       48.90     33.57 o 
 -11   1   4        0.90       -4.77     16.68 o 
 -10   1   4       60.75       65.76     15.36 o 
  -9   1   4      143.70      163.74     15.67 o 
  -8   1   4        1.89       -5.58      6.86 o 
  -7   1   4      387.41      397.56     23.96 o 
  -6   1   4       96.02       83.76      7.63 o 
  -5   1   4       49.73       45.57      5.31 o 
  -4   1   4       58.56       49.76      4.61 o 
  -3   1   4       94.53       91.60      4.65 o 
  -2   1   4       41.21       36.88      2.61 o 
  -1   1   4       26.69       32.80      1.78 o 
   0   1   4      425.81      409.76     11.56 o 
   1   1   4     2132.95     1924.61     27.94 o 
   2   1   4     1701.90     1597.72     23.24 o 
   3   1   4      455.00      400.41      8.58 o 
   4   1   4      161.38      167.26      5.55 o 
   5   1   4      173.74      177.70      6.83 o 
   6   1   4        1.01       -1.37      3.68 o 
   7   1   4        9.41        9.89      4.73 o 
   8   1   4      572.64      589.55     37.07 o 
   9   1   4        5.30       -4.02     11.40 o 
  10   1   4        1.34      -13.92     13.92 o 
  11   1   4        8.97       29.27     16.26 o 
 -11   2   4        1.03       -3.91     15.04 o 
 -10   2   4      177.92      219.02     21.21 o 
  -9   2   4      186.12      184.53     18.25 o 
  -8   2   4      130.95      120.63      9.84 o 
  -7   2   4        1.45       -6.00      6.00 o 
  -6   2   4        3.67        0.89      6.82 o 
  -5   2   4      366.84      363.32     12.35 o 
  -4   2   4     1900.16     1969.06     40.79 o 
  -3   2   4       63.47       75.97      4.99 o 
  -2   2   4      116.25      130.01      5.45 o 
  -1   2   4       62.57       57.73      2.41 o 
   0   2   4       32.54       39.69      1.88 o 
   1   2   4     1480.56     1290.49     19.75 o 
   2   2   4     4368.00     4214.27     63.90 o 
   3   2   4     2571.20     2565.84     40.81 o 
   4   2   4     1266.99     1303.14     22.37 o 
   5   2   4       25.21       16.54      3.41 o 
   6   2   4       82.87       82.05      5.59 o 
   7   2   4      270.31      286.87     11.19 o 
   8   2   4      216.53      211.36     18.63 o 
   9   2   4       24.90        7.28     15.23 o 
  10   2   4      156.67      136.19     20.03 o 
  11   2   4      156.73      167.59     34.41 o 
 -11   3   4        1.22       12.47     17.55 o 
 -10   3   4        1.98       10.48     16.91 o 
  -9   3   4      180.48      192.41     18.58 o 
  -8   3   4        4.74       -1.85     10.93 o 
  -7   3   4      181.17      157.51     10.30 o 
  -6   3   4       47.29       44.38      6.29 o 
  -5   3   4      229.07      214.64      9.21 o 
  -4   3   4     1201.91     1275.12     27.58 o 
  -3   3   4      356.24      368.84     10.72 o 
  -2   3   4      176.98      190.57      5.74 o 
  -1   3   4     2206.48     2076.16     32.20 o 
   0   3   4        7.69        9.06      1.45 o 
   1   3   4       31.66       29.83      2.39 o 
   2   3   4      740.61      786.69     14.42 o 
   3   3   4       86.26      106.12      4.09 o 
   4   3   4       21.05       21.05      3.76 o 
   5   3   4       60.18       50.30      4.53 o 
   6   3   4      196.83      178.36      8.19 o 
   7   3   4       32.80       13.69      7.36 o 
   8   3   4        2.30       -2.27      6.50 o 
   9   3   4       11.95      -10.37     14.75 o 
  10   3   4       60.56       74.10     20.94 o 
  11   3   4        1.18       21.01     19.40 o 
 -11   4   4       49.19       74.43     17.56 o 
 -10   4   4        6.85        2.11     17.99 o 
  -9   4   4      299.88      362.98     28.12 o 
  -8   4   4        7.08       17.91     11.96 o 
  -7   4   4       83.48       98.61      8.55 o 
  -6   4   4        8.30        3.70      5.11 o 
  -5   4   4      134.50      130.58      7.19 o 
  -4   4   4     1054.97     1236.24     25.14 o 
  -3   4   4      638.25      626.73     15.13 o 
  -2   4   4     1208.72     1250.66     23.88 o 
  -1   4   4      129.55      146.39      5.72 o 
   0   4   4     6935.66     6732.05     90.04 o 
   1   4   4      465.10      476.98     10.84 o 
   2   4   4      173.65      169.03      5.08 o 
   3   4   4     1038.72     1048.35     18.53 o 
   4   4   4      459.94      437.99     12.89 o 
   5   4   4       55.01       54.36      5.95 o 
   6   4   4       47.08       61.34      7.34 o 
   7   4   4        8.35       -4.14      4.14 o 
   8   4   4      456.25      437.87     36.70 o 
   9   4   4       51.74       67.79     15.34 o 
  10   4   4      172.32      186.22     23.25 o 
  11   4   4        1.19        3.75     15.96 o 
 -11   5   4       19.38       52.57     18.63 o 
 -10   5   4       10.10       -2.88     11.45 o 
  -9   5   4      110.54      126.08     15.79 o 
  -8   5   4      415.82      498.60     28.77 o 
  -7   5   4       15.39       28.85      6.99 o 
  -6   5   4      150.93      136.07      7.47 o 
  -5   5   4       90.10       80.84      8.16 o 
  -4   5   4      258.88      264.97      8.10 o 
  -3   5   4      274.79      305.58      8.29 o 
  -2   5   4      761.33      787.73     16.06 o 
  -1   5   4       99.06       88.06      3.41 o 
   0   5   4        5.66        5.45      2.07 o 
   1   5   4      797.84      829.06     16.32 o 
   2   5   4      614.53      586.91     13.08 o 
   3   5   4     1770.84     1815.95     31.42 o 
   4   5   4     1987.97     2198.00     45.42 o 
   5   5   4        1.68       -5.28      5.28 o 
   6   5   4       37.78       37.09      7.81 o 
   7   5   4        2.70       -0.61      6.89 o 
   8   5   4       46.22       34.89     10.40 o 
   9   5   4       99.84       95.81     17.75 o 
  10   5   4       16.39       26.20     18.87 o 
  11   5   4       53.71       34.92     22.45 o 
 -11   6   4       19.47       55.36     24.76 o 
 -10   6   4       27.67       12.77     12.71 o 
  -9   6   4       17.83        4.62      7.91 o 
  -8   6   4       65.31       61.52     11.73 o 
  -7   6   4       30.23       27.30      6.04 o 
  -6   6   4       89.07       70.15      6.30 o 
  -5   6   4      121.12      110.48      8.17 o 
  -4   6   4      875.15      987.33     22.93 o 
  -3   6   4       21.40       24.45      3.64 o 
  -2   6   4      383.78      412.24      8.53 o 
  -1   6   4       74.20       63.72      3.36 o 
   0   6   4      909.24      812.76     15.37 o 
   1   6   4     2569.62     2744.59     47.15 o 
   2   6   4      816.70      853.54     18.01 o 
   3   6   4       44.83       28.63      3.63 o 
   4   6   4     2079.97     2200.57     42.88 o 
   5   6   4      426.54      426.61     15.14 o 
   6   6   4      853.23      888.98     28.19 o 
   7   6   4      481.66      508.82     31.04 o 
   8   6   4        0.81        4.01     15.50 o 
   9   6   4       85.75       80.57     13.96 o 
  10   6   4       40.17       -5.97     19.40 o 
 -11   7   4       27.03       17.86     15.92 o 
 -10   7   4       13.87       30.67     15.53 o 
  -9   7   4       21.54        9.98     14.44 o 
  -8   7   4       21.81       21.15      7.70 o 
  -7   7   4      493.47      494.70     20.03 o 
  -6   7   4      269.13      266.64     10.30 o 
  -5   7   4        3.94        8.12      6.42 o 
  -4   7   4        7.47        1.72      3.71 o 
  -3   7   4      157.41      149.89      6.63 o 
  -2   7   4       19.47       17.24      2.86 o 
  -1   7   4     2387.44     2651.92     42.94 o 
   0   7   4       33.28       35.91      3.40 o 
   1   7   4       60.93       58.37      4.79 o 
   2   7   4        9.13       11.37      3.25 o 
   3   7   4       43.66       44.80      5.35 o 
   4   7   4      801.43      777.21     19.78 o 
   5   7   4       93.13      101.27      7.84 o 
   6   7   4       67.76       42.01      7.65 o 
   7   7   4      418.36      484.54     29.34 o 
   8   7   4       67.03       81.46     12.44 o 
   9   7   4        3.89       20.37     13.23 o 
  10   7   4       61.33       46.89     15.25 o 
 -10   8   4        0.44       12.46     15.29 o 
  -9   8   4        3.03      -12.29     16.51 o 
  -8   8   4        0.17       -5.00      6.41 o 
  -7   8   4       44.11       38.09      6.61 o 
  -6   8   4      253.19      260.75     11.12 o 
  -5   8   4      464.00      460.50     13.61 o 
  -4   8   4       65.98       71.58      5.81 o 
  -3   8   4        0.07        2.08      3.14 o 
  -2   8   4      432.34      396.83      9.80 o 
  -1   8   4      192.06      240.23      6.90 o 
   0   8   4      242.44      234.23      7.77 o 
   1   8   4       22.33       19.44      3.44 o 
   2   8   4       63.31       65.20      5.00 o 
   3   8   4      101.33      120.20      7.59 o 
   4   8   4      249.60      269.01     10.14 o 
   5   8   4       46.61       56.76     11.68 o 
   6   8   4      157.18      152.26     13.57 o 
   7   8   4       72.47       73.24     17.41 o 
   8   8   4       42.26       36.81     14.27 o 
   9   8   4       47.77       63.10     15.40 o 
  10   8   4        5.31       -3.72     15.68 o 
 -10   9   4       17.78       -7.24     13.29 o 
  -9   9   4        3.28       -9.26     15.87 o 
  -8   9   4       42.54       53.29     14.96 o 
  -7   9   4      418.19      421.93     20.47 o 
  -6   9   4      472.46      509.92     19.39 o 
  -5   9   4        2.46       -1.92      5.78 o 
  -4   9   4        7.51       10.45      4.25 o 
  -3   9   4        0.15        3.38      3.08 o 
  -2   9   4      109.11       95.74      5.01 o 
  -1   9   4      204.56      212.49      6.46 o 
   0   9   4       90.88       89.47      5.18 o 
   1   9   4     1731.90     1856.96     33.28 o 
   2   9   4      828.13      848.14     20.04 o 
   3   9   4       22.34       22.11      5.26 o 
   4   9   4      144.67      152.66      9.87 o 
   5   9   4     1403.98     1447.15     37.90 o 
   6   9   4      622.19      623.29     28.78 o 
   7   9   4       42.03       31.69     11.95 o 
   8   9   4      300.36      288.35     27.99 o 
   9   9   4       33.08       17.74     16.06 o 
  10   9   4       11.56       61.18     21.46 o 
 -10  10   4       15.79       13.29     29.90 o 
  -9  10   4       19.64      -11.96     11.96 o 
  -8  10   4        2.95       -0.86      6.63 o 
  -7  10   4       14.73       22.35      8.10 o 
  -6  10   4      126.32      108.99      8.20 o 
  -5  10   4       91.60       76.48      6.44 o 
  -4  10   4      365.61      369.34     15.82 o 
  -3  10   4      157.14      155.49      9.33 o 
  -2  10   4      396.00      383.43     12.66 o 
  -1  10   4       51.55       46.48      4.23 o 
   0  10   4      699.92      720.41     16.79 o 
   1  10   4        5.27        3.01      3.97 o 
   2  10   4        0.26        2.57      4.07 o 
   3  10   4       59.66       59.55      6.94 o 
   4  10   4       72.97       67.68      6.80 o 
   5  10   4      302.49      301.22     14.82 o 
   6  10   4      170.19      152.52     15.75 o 
   7  10   4       15.74       -0.76     12.62 o 
   8  10   4        0.00       22.64     11.30 o 
   9  10   4        0.00       -6.35     15.34 o 
  10  10   4        6.61        6.93     14.74 o 
 -10  11   4       44.57       81.61     18.07 o 
  -9  11   4       22.70       18.90     12.33 o 
  -8  11   4        6.32       -7.52     11.06 o 
  -7  11   4       60.76       71.11     15.61 o 
  -6  11   4       22.17       44.01     12.53 o 
  -5  11   4     2044.77     2275.04     57.09 o 
  -4  11   4     1589.39     1699.97     42.01 o 
  -3  11   4       25.05       21.52      4.85 o 
  -2  11   4      348.55      353.94     11.04 o 
  -1  11   4       58.48       63.11      5.67 o 
   0  11   4        0.62        3.11      4.32 o 
   1  11   4      136.21      143.79      6.87 o 
   2  11   4      232.08      224.22      9.86 o 
   3  11   4      343.18      351.49     13.49 o 
   4  11   4      637.81      638.66     16.34 o 
   5  11   4       95.31       81.06      9.27 o 
   6  11   4        5.30        0.31     16.58 o 
   7  11   4      201.56      157.81     19.63 o 
   8  11   4       83.17       70.43     16.78 o 
   9  11   4       19.05       -9.77     12.90 o 
 -10  12   4        5.65       32.39     22.13 o 
  -9  12   4       33.99       38.26     15.49 o 
  -8  12   4        1.88      -12.77     12.77 o 
  -7  12   4        8.98       14.94     12.57 o 
  -6  12   4      440.47      462.90     74.01 o 
  -5  12   4        0.05       -6.70      6.80 o 
  -4  12   4      238.20      238.95     12.46 o 
  -3  12   4       10.39        7.78      4.91 o 
  -2  12   4        1.06        2.60      4.66 o 
  -1  12   4       14.18        3.52      4.79 o 
   0  12   4       46.55       37.36      5.49 o 
   1  12   4       11.21        3.88      4.12 o 
   2  12   4      260.90      269.15      9.95 o 
   3  12   4      130.07      120.91      8.95 o 
   4  12   4      109.73      100.99     10.47 o 
   5  12   4       12.49       11.79     11.20 o 
   6  12   4      186.49      203.97     20.50 o 
   7  12   4      475.71      563.92     34.68 o 
   8  12   4      138.20      162.26     20.63 o 
   9  12   4        0.55        8.04     13.41 o 
  -9  13   4       39.91       64.87     28.72 o 
  -8  13   4       14.72       27.86     25.28 o 
  -7  13   4       46.44       27.61     12.65 o 
  -6  13   4        3.58      -10.38     15.05 o 
  -5  13   4      144.05      150.39     20.25 o 
  -4  13   4      287.78      281.22     11.61 o 
  -3  13   4      116.36      107.58     10.06 o 
  -2  13   4       57.25       49.54      5.77 o 
  -1  13   4       10.50       18.25      5.70 o 
   0  13   4       95.75       81.95      7.72 o 
   1  13   4      268.19      275.06     10.45 o 
   2  13   4      950.30      967.28     24.81 o 
   3  13   4      880.46      851.07     25.91 o 
   4  13   4      144.63      134.63     11.24 o 
   5  13   4       42.51       45.61     10.55 o 
   6  13   4        0.66       19.79     11.34 o 
   7  13   4        0.82        5.50     10.86 o 
   8  13   4      305.20      349.01     33.26 o 
   9  13   4        1.22        0.47     16.51 o 
  -9  14   4       17.28       35.93     16.73 o 
  -8  14   4       42.20       54.71     17.80 o 
  -7  14   4      166.97      143.62     18.83 o 
  -6  14   4       16.88       33.68     22.13 o 
  -5  14   4       10.98        9.38     19.67 o 
  -4  14   4       51.24       28.07     11.97 o 
  -3  14   4      134.86      121.25      9.76 o 
  -2  14   4        9.78        2.45      6.09 o 
  -1  14   4      188.14      167.65      9.66 o 
   0  14   4      346.52      381.54     13.78 o 
   1  14   4       20.16       22.54      6.06 o 
   2  14   4      352.80      355.67     13.48 o 
   3  14   4        7.88       -4.45      6.09 o 
   4  14   4       62.21       76.81     14.61 o 
   5  14   4       34.84       36.18     13.04 o 
   6  14   4       18.32       29.58     12.01 o 
   7  14   4       13.66       32.37     15.03 o 
   8  14   4        7.49      -17.48     22.51 o 
  -8  15   4       12.29      -11.17     19.04 o 
  -7  15   4       19.73       12.99     13.92 o 
  -6  15   4        1.35      -12.31     24.52 o 
  -5  15   4        4.62       -1.74      8.76 o 
  -4  15   4      108.04      110.85      9.82 o 
  -3  15   4      237.25      253.33     20.78 o 
  -2  15   4     1054.19     1097.70     27.31 o 
  -1  15   4       27.35       30.68      6.56 o 
   0  15   4      183.04      196.13     11.13 o 
   1  15   4       85.08       82.54      8.18 o 
   2  15   4       58.83       57.19      9.81 o 
   3  15   4      301.14      357.31     23.84 o 
   4  15   4       32.17       17.91      8.10 o 
   5  15   4      347.93      323.17     28.15 o 
   6  15   4       69.80       73.93     18.56 o 
   7  15   4        4.23       54.98     18.82 o 
   8  15   4       34.75       58.72     17.87 o 
  -8  16   4       11.53       19.36     14.38 o 
  -7  16   4       29.30       61.30     20.00 o 
  -6  16   4      149.86      158.41     20.91 o 
  -5  16   4      264.53      298.04     24.55 o 
  -4  16   4        5.95       13.12      8.56 o 
  -3  16   4      140.86      131.07     11.33 o 
  -2  16   4      771.79      817.65     32.23 o 
  -1  16   4       84.83       90.14     12.47 o 
   0  16   4      902.35      961.69     34.71 o 
   1  16   4      638.06      679.42     27.09 o 
   2  16   4       47.64       33.56     12.14 o 
   3  16   4      353.83      297.65     23.28 o 
   4  16   4        2.28        5.10      5.78 o 
   5  16   4        1.42        5.68     11.32 o 
   6  16   4       41.10       64.74     14.69 o 
   7  16   4        1.26       -6.18     14.84 o 
   8  16   4       18.66       26.69     14.72 o 
  -7  17   4      187.79      182.28     21.46 o 
  -6  17   4        2.71       -5.27     12.29 o 
  -5  17   4       28.06       27.29     13.44 o 
  -4  17   4        0.05       20.44     16.30 o 
  -3  17   4       29.93       19.61     12.68 o 
  -2  17   4      235.77      270.32     44.52 o 
  -1  17   4      137.16      157.65     13.23 o 
   0  17   4      993.59     1077.30     38.03 o 
   1  17   4      232.13      224.38     27.85 o 
   2  17   4       46.34       39.10     12.05 o 
   3  17   4       45.85       56.37     17.34 o 
   4  17   4        2.72       12.19     12.79 o 
   5  17   4        7.08       15.13     15.40 o 
   6  17   4        0.08      -10.75     17.16 o 
   7  17   4        3.16       16.13     19.94 o 
  -7  18   4       78.46      102.74     33.05 o 
  -6  18   4       40.26       59.73     19.81 o 
  -5  18   4      115.54      106.98     17.77 o 
  -4  18   4       11.25        1.79     10.20 o 
  -3  18   4      334.94      340.10     36.41 o 
  -2  18   4        0.03       12.60     13.42 o 
  -1  18   4      582.77      634.10     40.72 o 
   0  18   4      131.19      127.86     16.12 o 
   1  18   4      111.60      153.29     17.36 o 
   2  18   4       94.11       48.36     15.96 o 
   3  18   4      311.36      353.29     29.03 o 
   4  18   4       31.69       27.77     12.62 o 
   5  18   4       62.77       62.57     38.22 o 
   6  18   4       28.81        3.82     13.87 o 
   7  18   4        0.96       12.65     16.12 o 
  -6  19   4        3.17      -18.98     21.88 o 
  -5  19   4       92.84      116.74     25.46 o 
  -4  19   4       23.43       -6.69     10.62 o 
  -3  19   4       22.40       32.43     24.49 o 
  -2  19   4      202.87      186.15     20.27 o 
  -1  19   4       54.33       40.51     13.51 o 
   0  19   4      113.36      115.19     34.44 o 
   1  19   4       30.88        4.67     11.45 o 
   2  19   4        3.69        4.75     15.12 o 
   3  19   4      135.32       99.45     14.66 o 
   4  19   4        9.65       -1.04     14.94 o 
   5  19   4       26.06       29.13     16.44 o 
   6  19   4        4.04      -15.78     17.77 o 
  -5  20   4       60.04       37.01     14.10 o 
  -4  20   4       14.46       41.55     19.60 o 
  -3  20   4       39.92       23.10     20.53 o 
  -2  20   4      154.16      140.80     19.54 o 
  -1  20   4      435.05      446.80     32.96 o 
   0  20   4       96.58       88.75     20.43 o 
   1  20   4       30.38       22.23     34.54 o 
   2  20   4       67.27       48.41     22.89 o 
   3  20   4        1.29        1.32     11.95 o 
   4  20   4        5.41       18.07     13.67 o 
   5  20   4        0.34       -3.62     20.56 o 
  -4  21   4        0.41       14.01     40.34 o 
  -3  21   4       50.25       15.43     15.63 o 
  -2  21   4        4.90       35.88     16.92 o 
  -1  21   4        0.92       -1.18     14.66 o 
   0  21   4       10.83       20.65     13.98 o 
   1  21   4        6.12        0.15     12.92 o 
   2  21   4       10.76      -15.32     15.32 o 
   3  21   4       16.53      -11.98     33.99 o 
   4  21   4       27.51       13.31     13.43 o 
  -3  22   4       18.04       17.45     19.11 o 
  -2  22   4        5.28       18.57     24.04 o 
  -1  22   4       16.79       14.40     21.30 o 
   0  22   4       18.09       21.76     18.23 o 
   1  22   4      344.00      341.10     34.47 o 
   2  22   4       47.53       24.32     15.72 o 
   3  22   4       59.36       61.57     37.21 o 
   0  23   4       13.91      -20.82     33.12 o 
 -11   1   5       36.08       26.77     16.44 o 
 -10   1   5       55.21       62.43     16.26 o 
  -9   1   5       30.09      -13.87     13.87 o 
  -8   1   5       22.14       28.32      9.21 o 
  -7   1   5       53.24       41.30      6.95 o 
  -6   1   5      371.38      402.86     14.27 o 
  -5   1   5      374.66      373.23     12.53 o 
  -4   1   5      201.91      212.43      8.01 o 
  -3   1   5     1054.52     1106.73     32.86 o 
  -2   1   5     2020.40     2048.09     40.92 o 
  -1   1   5        9.67       12.85      2.25 o 
   0   1   5     2860.69     2805.41     44.00 o 
   1   1   5     1560.77     1488.78     22.64 o 
   2   1   5       41.91       37.06      2.53 o 
   3   1   5     1287.79     1285.23     20.66 o 
   4   1   5        0.11        0.39      2.80 o 
   5   1   5       29.59       31.80      4.19 o 
   6   1   5      502.09      506.20     14.20 o 
   7   1   5        0.02       -4.49      4.49 o 
   8   1   5       17.67        1.36      6.98 o 
   9   1   5        0.10      -11.06     13.02 o 
  10   1   5      115.85      129.73     19.65 o 
  11   1   5        0.57       26.59     22.99 o 
 -11   2   5      141.38       88.15     33.09 o 
 -10   2   5        1.82       23.26     16.13 o 
  -9   2   5      339.71      291.98     24.13 o 
  -8   2   5       11.96       13.60      9.32 o 
  -7   2   5       95.80      112.81      9.87 o 
  -6   2   5      200.87      195.94      9.42 o 
  -5   2   5       50.81       36.95      8.49 o 
  -4   2   5      856.72      917.00     23.20 o 
  -3   2   5        3.23        4.58      4.29 o 
  -2   2   5      294.25      320.76      8.19 o 
  -1   2   5      885.18      797.41     15.44 o 
   0   2   5       60.62       39.23      2.53 o 
   1   2   5     3683.52     3551.75     49.70 o 
   2   2   5      127.93      115.62      4.28 o 
   3   2   5        0.74        0.33      2.07 o 
   4   2   5       91.27       75.17      5.24 o 
   5   2   5      284.35      288.79      8.89 o 
   6   2   5      469.63      457.16     12.39 o 
   7   2   5       73.80       60.76      8.49 o 
   8   2   5      161.39      140.55     13.33 o 
   9   2   5      360.68      370.73     29.56 o 
  10   2   5        0.01        9.50     21.68 o 
  11   2   5        0.38       12.79     24.87 o 
 -11   3   5      132.11       72.49     20.87 o 
 -10   3   5       76.60       62.85     14.17 o 
  -9   3   5       73.46       51.16     13.95 o 
  -8   3   5      157.79      152.26     13.77 o 
  -7   3   5        1.41       -7.76      7.76 o 
  -6   3   5       18.87       14.15      5.83 o 
  -5   3   5      333.94      340.14     11.72 o 
  -4   3   5       29.80       40.14      4.44 o 
  -3   3   5      401.65      436.61     11.65 o 
  -2   3   5       48.94       52.74      3.08 o 
  -1   3   5       23.16       20.18      1.84 o 
   0   3   5     1167.96     1125.13     20.75 o 
   1   3   5       66.24       75.63      3.00 o 
   2   3   5        9.53        6.64      2.63 o 
   3   3   5     1856.00     1920.25     31.71 o 
   4   3   5       12.63       10.28      2.98 o 
   5   3   5      269.72      252.27      8.03 o 
   6   3   5      318.24      297.55     10.01 o 
   7   3   5      296.17      305.98     11.72 o 
   8   3   5       27.16       16.96      7.25 o 
   9   3   5      235.35      227.40     25.43 o 
  10   3   5       17.51       -0.53     12.29 o 
  11   3   5      171.98      202.41     25.52 o 
 -11   4   5        8.48       21.95     16.69 o 
 -10   4   5        0.25      -13.34     13.34 o 
  -9   4   5        8.88       16.68     12.06 o 
  -8   4   5        1.49       11.52     10.18 o 
  -7   4   5      809.16      802.36     25.93 o 
  -6   4   5       80.36       78.16      7.12 o 
  -5   4   5       33.10       28.98      5.01 o 
  -4   4   5        4.99        3.68      3.62 o 
  -3   4   5      204.75      229.68      6.83 o 
  -2   4   5      761.80      790.32     16.63 o 
  -1   4   5       10.03       11.34      2.21 o 
   0   4   5      261.59      290.45      6.47 o 
   1   4   5      551.72      512.62     10.56 o 
   2   4   5      409.58      419.61      9.15 o 
   3   4   5      184.74      173.96      5.55 o 
   4   4   5      223.31      206.39      7.63 o 
   5   4   5      117.09      114.23      6.81 o 
   6   4   5      276.41      262.27     11.06 o 
   7   4   5      413.88      430.18     19.01 o 
   8   4   5      165.43      139.70     13.40 o 
   9   4   5      119.21      116.46     16.59 o 
  10   4   5       42.24       37.97     18.56 o 
 -11   5   5        0.07        9.34     16.73 o 
 -10   5   5        0.19        3.22     12.19 o 
  -9   5   5       17.34        5.77     11.61 o 
  -8   5   5      306.77      305.18     16.22 o 
  -7   5   5      284.60      272.32     24.83 o 
  -6   5   5        0.55       -4.19      4.46 o 
  -5   5   5      159.03      148.68     13.19 o 
  -4   5   5      325.02      326.64     11.33 o 
  -3   5   5      282.02      306.91     13.49 o 
  -2   5   5       31.76       54.42      3.73 o 
  -1   5   5     2552.69     2803.77     43.13 o 
   0   5   5      899.88      890.56     14.67 o 
   1   5   5      898.82      844.67     16.70 o 
   2   5   5     1016.78     1079.14     19.05 o 
   3   5   5       77.04       65.33      4.06 o 
   4   5   5     1546.66     1598.29     31.02 o 
   5   5   5      346.31      356.57     12.18 o 
   6   5   5       15.41       18.33      5.53 o 
   7   5   5      154.70      139.17     10.38 o 
   8   5   5      118.05      112.59     14.48 o 
   9   5   5       11.80       -0.16     10.14 o 
  10   5   5        2.31        1.26     13.00 o 
 -11   6   5        3.46        1.67     16.96 o 
 -10   6   5       23.74       -1.45     16.26 o 
  -9   6   5        1.78       -9.01      9.01 o 
  -8   6   5        6.57       12.60      9.12 o 
  -7   6   5      354.98      322.65     17.85 o 
  -6   6   5       40.02       38.26      5.92 o 
  -5   6   5      686.77      732.43     22.41 o 
  -4   6   5      705.22      743.61     16.37 o 
  -3   6   5     1193.96     1211.57     23.78 o 
  -2   6   5     4526.82     4934.48     78.60 o 
  -1   6   5     1591.62     1746.10     27.83 o 
   0   6   5      250.09      283.90      7.24 o 
   1   6   5       88.37       72.86      4.55 o 
   2   6   5       37.26       44.26      3.80 o 
   3   6   5        0.34       -1.47      2.67 o 
   4   6   5      262.77      245.29      9.17 o 
   5   6   5       14.23       14.66      4.76 o 
   6   6   5      337.13      351.26     13.81 o 
   7   6   5      703.89      810.52     32.50 o 
   8   6   5      330.90      327.82     28.05 o 
   9   6   5        4.88       20.56     17.34 o 
  10   6   5      142.28      123.72     18.92 o 
 -10   7   5       12.46       21.29     14.97 o 
  -9   7   5        3.22        8.70      9.98 o 
  -8   7   5       19.33       13.35      7.55 o 
  -7   7   5      840.24      870.31     24.02 o 
  -6   7   5      257.47      219.12     16.95 o 
  -5   7   5        0.11        3.78      4.27 o 
  -4   7   5      176.77      172.96     10.31 o 
  -3   7   5      803.88      812.40     18.36 o 
  -2   7   5     1223.30     1239.82     22.59 o 
  -1   7   5      385.78      379.47      9.42 o 
   0   7   5      352.10      383.95      9.66 o 
   1   7   5      549.77      554.58     11.94 o 
   2   7   5        0.26        0.58      3.09 o 
   3   7   5       67.79       60.66      4.41 o 
   4   7   5        5.12       -0.36      4.52 o 
   5   7   5      755.54      790.87     20.77 o 
   6   7   5       87.54       85.73      8.40 o 
   7   7   5        9.29        7.13      8.24 o 
   8   7   5        8.29        5.95     12.23 o 
   9   7   5       24.87       37.15     17.59 o 
  10   7   5        0.25        8.94     20.15 o 
 -10   8   5       13.55       28.86     16.06 o 
  -9   8   5        1.92      -12.33     12.33 o 
  -8   8   5        6.91       -7.42      7.65 o 
  -7   8   5      211.77      205.86     16.98 o 
  -6   8   5      273.64      243.21     10.23 o 
  -5   8   5       14.57       22.14      6.63 o 
  -4   8   5      232.10      228.95     12.78 o 
  -3   8   5      302.90      327.00     15.68 o 
  -2   8   5        0.78       -0.57      2.98 o 
  -1   8   5       60.73       46.67      4.96 o 
   0   8   5     3153.14     3457.06     65.37 o 
   1   8   5       31.69       22.54      3.85 o 
   2   8   5      726.99      742.78     17.22 o 
   3   8   5      280.86      296.80      8.57 o 
   4   8   5      123.54      130.89      5.68 o 
   5   8   5      184.00      187.58      9.25 o 
   6   8   5     1863.41     2099.51     58.31 o 
   7   8   5       71.64       40.96     13.60 o 
   8   8   5        1.87       -1.58     13.38 o 
   9   8   5       18.28       11.33     18.97 o 
  10   8   5        6.42       47.29     21.24 o 
 -10   9   5        0.01       -1.42     15.18 o 
  -9   9   5       37.34       34.82     14.57 o 
  -8   9   5       26.38       28.53      7.71 o 
  -7   9   5        8.12       15.42      7.86 o 
  -6   9   5       15.49        5.75      6.54 o 
  -5   9   5     1239.67     1296.90     30.79 o 
  -4   9   5        6.51        3.77      4.52 o 
  -3   9   5       92.49       94.77      5.68 o 
  -2   9   5      108.38      114.64      5.09 o 
  -1   9   5      348.15      341.33      9.04 o 
   0   9   5      555.09      548.51     15.32 o 
   1   9   5      824.39      818.69     19.17 o 
   2   9   5      430.23      418.32     11.84 o 
   3   9   5        1.97       -2.43      4.08 o 
   4   9   5       66.07       71.35      4.42 o 
   5   9   5      117.26      126.22      9.37 o 
   6   9   5       54.57       42.15      8.86 o 
   7   9   5        1.21       -2.92     10.72 o 
   8   9   5       97.05      116.94     23.72 o 
   9   9   5       28.59       14.93     13.42 o 
  10   9   5        0.04       15.24     16.65 o 
 -10  10   5        0.85       32.25     29.38 o 
  -9  10   5      158.00      237.80     37.77 o 
  -8  10   5       12.02       -8.00      8.00 o 
  -7  10   5       88.31       79.48     18.90 o 
  -6  10   5       15.39       13.49      6.37 o 
  -5  10   5       84.01       66.85      6.31 o 
  -4  10   5       14.84        4.29      5.00 o 
  -3  10   5       16.97       15.79      4.88 o 
  -2  10   5      306.61      319.71     10.32 o 
  -1  10   5      151.99      135.25      8.54 o 
   0  10   5        0.50       -1.62      4.21 o 
   1  10   5      153.88      166.87      7.67 o 
   2  10   5       98.16      103.45      6.49 o 
   3  10   5      740.44      803.11     20.15 o 
   4  10   5      165.34      174.04      7.09 o 
   5  10   5      169.76      168.45     11.03 o 
   6  10   5        8.27       -5.91     11.61 o 
   7  10   5       41.85       39.89      9.88 o 
   8  10   5      368.32      373.87     31.40 o 
   9  10   5       99.40      117.07     38.88 o 
  10  10   5       30.92       67.15     24.35 o 
 -10  11   5       11.99       22.96     17.57 o 
  -9  11   5       30.76       33.92     25.80 o 
  -8  11   5       28.07       64.53     16.32 o 
  -7  11   5        0.00       -5.82      5.82 o 
  -6  11   5      219.27      256.98     15.49 o 
  -5  11   5      244.47      243.09     12.91 o 
  -4  11   5      122.29      114.89      8.34 o 
  -3  11   5       98.31       84.55      9.71 o 
  -2  11   5        1.81        4.77      4.35 o 
  -1  11   5        0.00        4.51      3.81 o 
   0  11   5      142.99      140.19      8.08 o 
   1  11   5        2.49        6.93      5.70 o 
   2  11   5       91.97       82.20      5.83 o 
   3  11   5      218.58      205.97     10.21 o 
   4  11   5      265.49      295.27      9.36 o 
   5  11   5       94.35       95.26     10.18 o 
   6  11   5       14.89        3.58     12.42 o 
   7  11   5      111.27      123.09     15.05 o 
   8  11   5       15.93        6.36     11.25 o 
   9  11   5       57.44       50.17     20.46 o 
  -9  12   5       23.16       15.66     33.02 o 
  -8  12   5      146.48      128.66     20.48 o 
  -7  12   5       25.54       10.17     12.62 o 
  -6  12   5        6.83      -12.10     12.10 o 
  -5  12   5      215.57      223.89     23.08 o 
  -4  12   5        5.38       -0.79      9.46 o 
  -3  12   5       92.59       91.86      8.49 o 
  -2  12   5      346.72      368.11     11.60 o 
  -1  12   5       58.21       56.41      9.53 o 
   0  12   5       20.65       15.40      4.77 o 
   1  12   5      336.39      330.64     10.38 o 
   2  12   5      340.05      359.43     11.94 o 
   3  12   5        0.20        4.43      7.74 o 
   4  12   5      208.58      216.12     10.12 o 
   5  12   5       78.35       71.94     16.40 o 
   6  12   5      484.86      520.37     29.48 o 
   7  12   5        0.08       15.66     10.62 o 
   8  12   5       27.17        5.35     11.65 o 
   9  12   5        1.89       20.76     16.44 o 
  -9  13   5        0.07       19.90     49.28 o 
  -8  13   5        3.52       22.53     15.53 o 
  -7  13   5        0.02      -11.41     11.41 o 
  -6  13   5       16.22       24.69     20.19 o 
  -5  13   5       28.05       29.82     12.16 o 
  -4  13   5       25.84       18.29      8.33 o 
  -3  13   5      784.20      838.86     25.71 o 
  -2  13   5      299.96      298.56     12.78 o 
  -1  13   5        3.83        9.63      5.51 o 
   0  13   5      115.12      116.49      8.00 o 
   1  13   5        2.08       -3.05      4.75 o 
   2  13   5        4.70       -3.42      5.45 o 
   3  13   5       43.28       50.79      5.92 o 
   4  13   5      149.37      143.24      8.88 o 
   5  13   5        2.32       10.49     16.58 o 
   6  13   5       25.60       -8.53     11.86 o 
   7  13   5      180.44      172.56     37.32 o 
   8  13   5       27.84        4.38     13.01 o 
   9  13   5        9.54        2.35     15.42 o 
  -9  14   5        7.56        0.85     16.13 o 
  -8  14   5       20.95       27.55     35.06 o 
  -7  14   5        1.17       15.34     16.82 o 
  -6  14   5       76.80       76.41     14.20 o 
  -5  14   5       50.59       72.94     13.66 o 
  -4  14   5       15.75        1.97      8.06 o 
  -3  14   5       28.00       21.81      7.80 o 
  -2  14   5      239.21      226.23     11.09 o 
  -1  14   5       71.60       68.01      7.64 o 
   0  14   5        0.58        3.17      6.91 o 
   1  14   5      292.97      257.18     13.84 o 
   2  14   5       83.22       98.10      9.74 o 
   3  14   5       27.15       27.20      9.01 o 
   4  14   5      165.29      157.45     16.97 o 
   5  14   5        0.02       -8.80      8.80 o 
   6  14   5       35.60       40.75     13.59 o 
   7  14   5       14.90       22.41     14.89 o 
   8  14   5       47.16       50.49     15.98 o 
  -8  15   5        3.91        1.85     18.49 o 
  -7  15   5        7.69       31.27     27.12 o 
  -6  15   5      247.86      251.76     23.57 o 
  -5  15   5       75.16       84.61     15.03 o 
  -4  15   5      133.17      136.86     13.99 o 
  -3  15   5      173.63      203.97     16.51 o 
  -2  15   5      101.07      100.21     10.54 o 
  -1  15   5      254.57      227.03     12.20 o 
   0  15   5       23.09       23.02      7.99 o 
   1  15   5        9.19        5.14      6.35 o 
   2  15   5      221.85      225.89     20.05 o 
   3  15   5      276.59      262.07     20.99 o 
   4  15   5       16.43       14.53     12.75 o 
   5  15   5        7.92       29.40     15.50 o 
   6  15   5        8.00      -15.36     15.36 o 
   7  15   5        3.00        4.76     13.49 o 
   8  15   5        0.42      -10.79     17.65 o 
  -8  16   5        0.80       -6.62     18.14 o 
  -7  16   5       14.83       40.50     16.44 o 
  -6  16   5       34.71       26.88     15.39 o 
  -5  16   5       22.24       37.18     15.88 o 
  -4  16   5        2.09        2.25      8.65 o 
  -3  16   5      257.66      257.99     14.54 o 
  -2  16   5       23.95       11.70      9.99 o 
  -1  16   5       14.49       16.01     10.53 o 
   0  16   5      186.81      202.84     14.12 o 
   1  16   5       46.24       30.26     10.89 o 
   2  16   5        4.48       11.20      8.24 o 
   3  16   5       53.06        8.86     28.27 o 
   4  16   5       77.45      114.39     17.03 o 
   5  16   5        0.58        3.59     11.29 o 
   6  16   5       34.19       30.66     14.67 o 
   7  16   5        0.27       36.03     16.09 o 
  -7  17   5       27.67       32.73     15.40 o 
  -6  17   5       12.89       30.71     18.87 o 
  -5  17   5       10.33       39.99     14.21 o 
  -4  17   5       35.22       23.56     16.30 o 
  -3  17   5      245.35      260.79     24.42 o 
  -2  17   5      262.54      271.85     31.54 o 
  -1  17   5       34.89       58.34     15.86 o 
   0  17   5      217.74      214.16     21.09 o 
   1  17   5      266.99      301.49     24.43 o 
   2  17   5      120.86      136.21     13.47 o 
   3  17   5       17.05       15.12     10.01 o 
   4  17   5      102.09      114.24     15.40 o 
   5  17   5        8.40       12.01     16.34 o 
   6  17   5       30.44       38.97     23.31 o 
   7  17   5        5.81      -17.14     17.14 o 
  -7  18   5        9.04        4.17     15.42 o 
  -6  18   5       36.10       33.90     13.88 o 
  -5  18   5        1.26       49.99     19.56 o 
  -4  18   5      105.89       99.77     16.45 o 
  -3  18   5       57.16       81.75     14.88 o 
  -2  18   5       48.77       37.55     12.51 o 
  -1  18   5       61.01       46.17     20.36 o 
   0  18   5      168.55      164.88     21.61 o 
   1  18   5       35.92       69.83     16.36 o 
   2  18   5      346.50      416.06     37.77 o 
   3  18   5       76.72       60.01     11.27 o 
   4  18   5        5.62       23.35     14.58 o 
   5  18   5       49.28       33.12     16.16 o 
   6  18   5        8.34        3.32     15.63 o 
  -6  19   5        9.73       13.73     32.88 o 
  -5  19   5        2.30       -3.85     15.55 o 
  -4  19   5       27.04       32.74     21.89 o 
  -3  19   5       28.19        8.17     13.92 o 
  -2  19   5       34.75       24.89     17.13 o 
  -1  19   5       18.44       18.96     15.36 o 
   0  19   5      167.50      212.86     21.45 o 
   1  19   5        4.14      -12.70     12.70 o 
   2  19   5      163.55      143.97     20.85 o 
   3  19   5        7.12       22.12     14.12 o 
   4  19   5       41.49       30.49     15.09 o 
   5  19   5      109.10      106.75     20.67 o 
   6  19   5        5.64      -29.55     29.55 o 
  -5  20   5       11.09        4.92     30.97 o 
  -4  20   5        0.16        4.32     12.30 o 
  -3  20   5       55.98       79.93     19.28 o 
  -2  20   5        5.53       21.86     20.23 o 
  -1  20   5        7.37      -12.66     12.66 o 
   0  20   5       21.59       20.19     16.37 o 
   1  20   5       35.02       55.57     32.43 o 
   2  20   5       10.57        5.37     14.51 o 
   3  20   5        0.15       30.44     21.65 o 
   4  20   5       42.00       56.34     14.95 o 
   5  20   5        8.51      -17.46     27.26 o 
  -4  21   5       33.82       44.75     19.23 o 
  -3  21   5        2.79       18.55     16.73 o 
  -2  21   5        0.02        5.61     15.02 o 
  -1  21   5       61.62       94.61     23.00 o 
   0  21   5        5.07       59.37     26.95 o 
   1  21   5       28.86       30.01     17.03 o 
   2  21   5       88.34       88.67     20.42 o 
   3  21   5        1.61        9.71     33.95 o 
   4  21   5       62.29       49.27     15.72 o 
  -3  22   5       19.94      -10.13     22.47 o 
  -2  22   5        7.24       26.73     22.29 o 
  -1  22   5        0.51       -3.90     39.26 o 
   0  22   5        3.63       21.06     18.23 o 
   1  22   5        7.68       -6.67     29.76 o 
   2  22   5       65.23       32.65     26.84 o 
 -11   0   6      117.61      110.43     27.05 o 
 -10   0   6        8.23      -17.06     22.82 o 
  -9   0   6     1294.81     1607.27     82.75 o 
  -8   0   6      235.25      227.54     45.75 o 
  -7   0   6      192.76      185.31     14.37 o 
  -6   0   6        3.49       15.23     17.97 o 
  -5   0   6       47.39       44.15      6.70 o 
  -4   0   6       14.72        6.74      4.41 o 
  -3   0   6     1929.34     2107.38     62.39 o 
  -2   0   6    13112.95    14143.21    341.25 o 
   0   0   6     1581.49     1577.93     69.02 o 
   1   0   6     1862.30     1816.78     43.30 o 
   2   0   6      429.02      473.43     20.39 o 
   3   0   6     3474.76     3754.44     95.39 o 
   4   0   6     1120.15     1171.77     35.73 o 
   5   0   6       44.78       31.71     11.56 o 
   6   0   6       19.34       24.48      6.41 o 
   7   0   6       79.52       67.68     14.87 o 
   8   0   6      521.40      618.81     55.28 o 
   9   0   6      909.09     1005.04     85.39 o 
  10   0   6       94.56       72.00     33.78 o 
 -11   1   6      177.32      188.21     27.17 o 
 -10   1   6       20.84        7.92     17.45 o 
  -9   1   6      639.08      789.59     36.80 o 
  -8   1   6       26.69       22.93     10.17 o 
  -7   1   6        3.34       -4.80      5.99 o 
  -6   1   6       28.66        9.57      5.98 o 
  -5   1   6      599.19      622.98     27.94 o 
  -4   1   6     2875.27     3255.18     64.01 o 
  -3   1   6      558.01      587.38     14.40 o 
  -2   1   6      271.61      252.82      7.10 o 
  -1   1   6      168.34      194.97      9.76 o 
   0   1   6       39.05       31.02      2.07 o 
   1   1   6      671.16      675.61     11.48 o 
   2   1   6     1447.44     1599.97     25.67 o 
   3   1   6     1088.19     1146.43     18.66 o 
   4   1   6      333.19      261.48     11.93 o 
   5   1   6        1.16        5.94      5.04 o 
   6   1   6        0.03       -1.20      4.75 o 
   7   1   6        9.28        9.48      4.87 o 
   8   1   6       67.25       62.95      9.42 o 
   9   1   6       92.18       73.06     14.82 o 
  10   1   6        2.05      -14.80     14.80 o 
 -11   2   6      273.39      248.79     25.69 o 
 -10   2   6       30.49       22.44     12.87 o 
  -9   2   6      335.42      362.35     25.44 o 
  -8   2   6       15.96       -4.33     11.53 o 
  -7   2   6        5.71       -6.85      6.85 o 
  -6   2   6       27.76       26.51      5.72 o 
  -5   2   6      330.73      334.21     16.72 o 
  -4   2   6     1642.12     1676.06     36.06 o 
  -3   2   6     1747.26     2018.10     42.51 o 
  -2   2   6      608.74      625.74     14.67 o 
  -1   2   6      537.33      628.25     11.97 o 
   0   2   6       36.38       25.98      1.51 o 
   1   2   6      482.40      476.78     10.94 o 
   2   2   6      402.96      407.76      8.47 o 
   3   2   6      323.57      313.00      8.12 o 
   4   2   6     1066.55     1105.25     19.96 o 
   5   2   6      382.49      390.71     11.14 o 
   6   2   6      166.77      170.16      8.24 o 
   7   2   6      738.56      731.07     28.01 o 
   8   2   6      157.00      124.67     10.24 o 
   9   2   6      302.77      308.80     28.22 o 
  10   2   6       48.68       84.11     18.86 o 
 -11   3   6        0.02      -16.03     21.85 o 
 -10   3   6       49.91       65.22     14.63 o 
  -9   3   6      136.50      108.18     14.93 o 
  -8   3   6       37.00       42.35      9.76 o 
  -7   3   6      458.41      511.37     37.45 o 
  -6   3   6      742.72      772.30     22.16 o 
  -5   3   6      229.55      238.66      9.83 o 
  -4   3   6     1230.42     1293.53     27.71 o 
  -3   3   6     1391.33     1445.67     34.64 o 
  -2   3   6      766.09      854.21     17.12 o 
  -1   3   6      347.77      420.22      9.31 o 
   0   3   6     4329.40     4590.15     68.23 o 
   1   3   6      157.51      161.96      4.55 o 
   2   3   6       53.09       30.52      2.84 o 
   3   3   6       17.68       15.70      3.48 o 
   4   3   6       34.15       25.25      4.15 o 
   5   3   6      346.16      336.63     11.36 o 
   6   3   6      769.78      806.11     20.95 o 
   7   3   6       43.09       43.13      6.33 o 
   8   3   6       48.38       38.82      7.68 o 
   9   3   6       15.49        6.10     10.37 o 
  10   3   6       37.47       60.71     18.57 o 
 -11   4   6      203.10      235.46     27.47 o 
 -10   4   6       69.91       77.47     15.18 o 
  -9   4   6        1.48       17.00     11.14 o 
  -8   4   6        9.95       31.07     10.84 o 
  -7   4   6       48.74       41.04      7.53 o 
  -6   4   6      606.60      650.31     27.64 o 
  -5   4   6      255.55      272.33      9.61 o 
  -4   4   6      642.47      647.25     17.65 o 
  -3   4   6       57.18       66.44      4.32 o 
  -2   4   6     2333.78     2630.45     45.67 o 
  -1   4   6     6927.53     7567.00    101.15 o 
   0   4   6     1545.48     1712.32     28.21 o 
   1   4   6      850.40      853.44     15.82 o 
   2   4   6     1433.80     1508.90     25.82 o 
   3   4   6      111.08       81.22      6.04 o 
   4   4   6       11.87        0.07      3.33 o 
   5   4   6      248.03      236.36     10.06 o 
   6   4   6        9.86       16.36      5.90 o 
   7   4   6       86.24       74.51      7.84 o 
   8   4   6       59.42       57.67     13.18 o 
   9   4   6       91.02       66.44     17.67 o 
  10   4   6       54.37       88.44     50.57 o 
 -11   5   6        0.05       -5.39     15.21 o 
 -10   5   6        0.95       26.30     17.98 o 
  -9   5   6      110.71      111.58     20.22 o 
  -8   5   6      194.06      205.81     13.60 o 
  -7   5   6      162.56      148.68      9.24 o 
  -6   5   6       50.17       46.33      5.88 o 
  -5   5   6       16.54        0.49      5.42 o 
  -4   5   6      113.53      127.93      7.92 o 
  -3   5   6       68.07       68.44      4.42 o 
  -2   5   6     1032.09     1083.09     20.55 o 
  -1   5   6     3213.97     3377.00     47.66 o 
   0   5   6     1013.79     1046.28     19.14 o 
   1   5   6      176.35      159.19      5.18 o 
   2   5   6      171.78      182.39      5.73 o 
   3   5   6        3.16        0.63      2.90 o 
   4   5   6       47.41       59.64      5.74 o 
   5   5   6        0.77       -2.43      4.89 o 
   6   5   6      266.97      267.99     12.43 o 
   7   5   6      308.53      322.56     18.49 o 
   8   5   6       13.38       -3.82     10.68 o 
   9   5   6       37.95       50.79     14.88 o 
  10   5   6        2.04        9.99     15.36 o 
 -10   6   6        3.96       42.71     14.92 o 
  -9   6   6       48.87       56.05     11.64 o 
  -8   6   6      171.71      153.02     12.20 o 
  -7   6   6        2.95       10.40      6.30 o 
  -6   6   6       67.76       74.25      6.53 o 
  -5   6   6       70.44       65.59      6.07 o 
  -4   6   6        5.10       -0.61      3.89 o 
  -3   6   6     1517.34     1710.84     31.47 o 
  -2   6   6      726.09      811.40     16.61 o 
  -1   6   6       22.08       22.96      2.96 o 
   0   6   6        0.00        2.48      2.41 o 
   1   6   6      126.77      129.81      4.79 o 
   2   6   6       77.75       78.53      7.12 o 
   3   6   6      175.51      171.80      6.45 o 
   4   6   6       19.45       11.46      3.50 o 
   5   6   6       17.58       20.17      5.26 o 
   6   6   6       52.40       48.03      6.91 o 
   7   6   6       77.29       69.46     10.91 o 
   8   6   6       13.57        8.03      9.35 o 
   9   6   6        1.80        9.14     13.15 o 
  10   6   6        3.88        4.43     22.09 o 
 -10   7   6        9.38       43.40     16.22 o 
  -9   7   6       51.58       52.84     11.18 o 
  -8   7   6       41.28       44.41     10.11 o 
  -7   7   6       14.69        5.58      7.49 o 
  -6   7   6       73.26       51.70      6.32 o 
  -5   7   6      499.29      481.97     15.82 o 
  -4   7   6      105.54       93.85      5.97 o 
  -3   7   6      234.60      239.30      8.18 o 
  -2   7   6      199.57      203.26     10.53 o 
  -1   7   6       11.76        2.71      2.79 o 
   0   7   6     1310.71     1466.84     26.29 o 
   1   7   6        0.02        4.59      2.76 o 
   2   7   6        8.10        7.17      3.51 o 
   3   7   6      197.20      199.66      7.41 o 
   4   7   6      251.50      248.81      8.58 o 
   5   7   6      508.82      539.91     17.92 o 
   6   7   6        1.54        3.94      5.20 o 
   7   7   6        5.76        8.84      8.21 o 
   8   7   6        1.75       -3.96     26.95 o 
   9   7   6        9.17       10.77     15.95 o 
  10   7   6       20.12       -1.04     39.75 o 
 -10   8   6        2.43       -5.78     14.83 o 
  -9   8   6      104.57       78.53     38.91 o 
  -8   8   6      163.08      169.22     17.96 o 
  -7   8   6       31.31       31.85      6.14 o 
  -6   8   6      275.02      263.82     17.71 o 
  -5   8   6       18.83       21.51      5.24 o 
  -4   8   6       56.08       59.81      7.21 o 
  -3   8   6      105.81      102.93      6.13 o 
  -2   8   6       48.61       44.66      4.14 o 
  -1   8   6        0.01        0.11      3.35 o 
   0   8   6     1529.00     1645.68     31.03 o 
   1   8   6     1154.66     1159.15     25.43 o 
   2   8   6      236.92      239.80      9.91 o 
   3   8   6       94.35      100.33      5.44 o 
   4   8   6      149.79      174.59      7.08 o 
   5   8   6        9.02       13.95      6.46 o 
   6   8   6       31.69       33.18      7.51 o 
   7   8   6        0.16       25.12     11.97 o 
   8   8   6       25.77       43.10     14.00 o 
   9   8   6       36.56       22.52     13.50 o 
  10   8   6       23.80       35.80     16.55 o 
 -10   9   6        0.03      -15.63     15.63 o 
  -9   9   6       36.23       51.94     16.45 o 
  -8   9   6       73.37       76.54     21.85 o 
  -7   9   6        0.24       -0.61     11.12 o 
  -6   9   6      127.93      114.91      9.75 o 
  -5   9   6      259.24      247.41     13.14 o 
  -4   9   6      380.25      376.95     17.03 o 
  -3   9   6       20.08       23.54      4.45 o 
  -2   9   6      202.43      239.41      7.98 o 
  -1   9   6      381.16      385.14     10.54 o 
   0   9   6        3.36       -1.97      4.96 o 
   1   9   6      108.00      128.26      6.94 o 
   2   9   6      341.76      373.44     11.61 o 
   3   9   6       22.71       25.62      4.58 o 
   4   9   6      128.71      129.56      6.26 o 
   5   9   6      435.36      443.24     16.04 o 
   6   9   6      329.04      336.03     23.22 o 
   7   9   6       16.19       38.01      9.64 o 
   8   9   6       27.14        6.24     16.27 o 
   9   9   6       22.48      -13.73     19.53 o 
 -10  10   6        4.60        6.85     15.12 o 
  -9  10   6       34.69       39.11     13.54 o 
  -8  10   6        1.12       14.98      9.49 o 
  -7  10   6       36.81       32.94      8.31 o 
  -6  10   6        3.44       12.12      5.36 o 
  -5  10   6       11.21       15.84      5.95 o 
  -4  10   6       90.78       89.59      7.68 o 
  -3  10   6      720.85      802.97     17.44 o 
  -2  10   6       35.76       29.15      5.43 o 
  -1  10   6       87.41       76.85      5.82 o 
   0  10   6       32.59       28.16      4.63 o 
   1  10   6      168.60      162.63      7.53 o 
   2  10   6      157.66      162.26      8.10 o 
   3  10   6        9.52        5.64      6.52 o 
   4  10   6        8.61        5.51      4.70 o 
   5  10   6        5.19       10.99      5.80 o 
   6  10   6       11.52      -11.94     14.25 o 
   7  10   6       16.24       13.12     10.30 o 
   8  10   6        1.55        3.59     12.03 o 
   9  10   6        7.83       20.56     19.33 o 
  -9  11   6      197.66      283.29     28.44 o 
  -8  11   6       85.14       83.27     25.73 o 
  -7  11   6        7.37       14.13      8.00 o 
  -6  11   6       93.31       83.53     11.97 o 
  -5  11   6       17.71       15.96      8.03 o 
  -4  11   6      269.04      268.45     10.78 o 
  -3  11   6      174.78      148.69      7.51 o 
  -2  11   6      127.71      114.89      6.17 o 
  -1  11   6      114.31      109.63      6.71 o 
   0  11   6      179.87      171.86      7.95 o 
   1  11   6      100.29       92.03      6.11 o 
   2  11   6      792.27      875.60     22.56 o 
   3  11   6      678.21      707.74     21.28 o 
   4  11   6      506.21      518.49     14.37 o 
   5  11   6      145.62      124.84     10.08 o 
   6  11   6        0.03      -10.18     10.18 o 
   7  11   6       22.35       11.70     14.43 o 
   8  11   6       79.80       79.69     25.94 o 
   9  11   6       30.17       -2.71     14.92 o 
  -9  12   6       13.78       28.73     13.28 o 
  -8  12   6       17.39       26.50     12.48 o 
  -7  12   6       30.11       17.76     21.19 o 
  -6  12   6       23.38       15.91     10.92 o 
  -5  12   6      102.67      105.65     14.17 o 
  -4  12   6       86.94       72.98     10.29 o 
  -3  12   6      123.25      116.15      8.51 o 
  -2  12   6       47.42       36.94      5.13 o 
  -1  12   6      408.00      421.49     13.55 o 
   0  12   6       28.72       26.26      5.98 o 
   1  12   6      382.26      389.81     12.23 o 
   2  12   6       70.86       58.87      6.29 o 
   3  12   6      184.22      167.90      9.42 o 
   4  12   6        0.44       -0.37      4.50 o 
   5  12   6       24.02       40.11     11.58 o 
   6  12   6       42.82       53.48     21.78 o 
   7  12   6       54.22       23.05     15.84 o 
   8  12   6        2.93       -8.30     17.30 o 
   9  12   6       41.13       50.15     23.21 o 
  -9  13   6        5.64       -1.82     13.81 o 
  -8  13   6        5.27       17.47     12.29 o 
  -7  13   6        3.18       15.79     12.83 o 
  -6  13   6       10.10        9.20     10.73 o 
  -5  13   6        0.05        6.75     11.17 o 
  -4  13   6       71.55       59.31      8.01 o 
  -3  13   6      427.54      437.75     17.45 o 
  -2  13   6      242.53      232.64     11.28 o 
  -1  13   6       88.22       85.31      7.38 o 
   0  13   6      384.89      379.13     13.35 o 
   1  13   6        1.53        0.34      5.82 o 
   2  13   6      157.15      125.11      8.73 o 
   3  13   6      228.29      207.22     11.67 o 
   4  13   6       32.77       34.86     12.65 o 
   5  13   6      145.29      109.64     20.22 o 
   6  13   6        7.18       -4.81     11.34 o 
   7  13   6        1.18        8.71     13.21 o 
   8  13   6      116.85      151.57     22.62 o 
  -8  14   6       12.81       12.67     15.78 o 
  -7  14   6       28.35       38.83     13.39 o 
  -6  14   6      142.54      158.69     16.56 o 
  -5  14   6       16.53       21.35     13.12 o 
  -4  14   6       19.31       26.10     12.43 o 
  -3  14   6       32.92       43.02      8.13 o 
  -2  14   6       76.42       67.51      7.73 o 
  -1  14   6        6.50        5.97      6.17 o 
   0  14   6      508.48      550.25     17.96 o 
   1  14   6        1.60        5.41      7.87 o 
   2  14   6       76.45       70.76      7.98 o 
   3  14   6      219.67      196.54     17.33 o 
   4  14   6        0.47        0.19      6.20 o 
   5  14   6       22.17       26.48     13.57 o 
   6  14   6       12.95       24.17     16.55 o 
   7  14   6        4.63      -11.00     22.82 o 
   8  14   6      125.96      121.81     21.83 o 
  -8  15   6        9.32        3.89     20.95 o 
  -7  15   6       16.72       24.16     30.10 o 
  -6  15   6       13.57       51.64     15.94 o 
  -5  15   6      169.30      147.93     18.08 o 
  -4  15   6       56.05       65.57     10.88 o 
  -3  15   6       84.33       88.84      9.57 o 
  -2  15   6        5.23        4.10      6.62 o 
  -1  15   6       46.10       43.61      7.76 o 
   0  15   6        0.67        4.80      8.54 o 
   1  15   6       63.83       44.34      9.93 o 
   2  15   6        3.46       18.82     10.23 o 
   3  15   6       21.49       13.46     10.19 o 
   4  15   6       19.74       25.40     14.46 o 
   5  15   6      166.24      165.90     44.32 o 
   6  15   6        1.81        4.97     11.18 o 
   7  15   6       70.11       71.89     20.31 o 
  -7  16   6       46.98       43.94     27.82 o 
  -6  16   6        7.76        3.99     12.37 o 
  -5  16   6      122.83      160.28     20.36 o 
  -4  16   6       38.27       33.65     11.78 o 
  -3  16   6       64.37       69.02     11.19 o 
  -2  16   6       67.66       81.66     21.92 o 
  -1  16   6      188.92      211.22     19.48 o 
   0  16   6       31.04       25.91     12.21 o 
   1  16   6      113.51      117.80     17.18 o 
   2  16   6        5.82       23.09     10.72 o 
   3  16   6       61.04       71.77     15.01 o 
   4  16   6        1.01       38.82     13.01 o 
   5  16   6       12.90       32.07     14.93 o 
   6  16   6        3.46      -24.77     25.91 o 
   7  16   6        3.35      -13.05     23.93 o 
  -7  17   6        0.96      -12.35     16.32 o 
  -6  17   6       87.43      112.16     22.35 o 
  -5  17   6       68.57       52.37     20.19 o 
  -4  17   6       18.36        2.68     16.78 o 
  -3  17   6      352.74      362.73     28.32 o 
  -2  17   6       40.91       34.37     10.45 o 
  -1  17   6        1.83      -11.87     11.87 o 
   0  17   6       30.91       35.03     22.96 o 
   1  17   6       92.25       77.19     16.65 o 
   2  17   6       50.24       59.71     17.08 o 
   3  17   6       13.91       40.87     12.81 o 
   4  17   6       18.47       56.71     14.82 o 
   5  17   6        0.40      -12.30     20.29 o 
   6  17   6       12.45        6.69     13.10 o 
  -6  18   6        7.80        3.94     14.27 o 
  -5  18   6      102.74       86.08     20.57 o 
  -4  18   6        1.76       28.14     12.88 o 
  -3  18   6       12.84      -23.25     31.94 o 
  -2  18   6        1.59       19.28     22.20 o 
  -1  18   6       91.75      115.27     19.57 o 
   0  18   6      202.68      192.17     18.02 o 
   1  18   6        6.82       21.29     12.45 o 
   2  18   6        2.79        6.61     15.54 o 
   3  18   6       22.45       14.03     11.33 o 
   4  18   6       19.32       21.31     13.11 o 
   5  18   6       39.91       58.69     17.52 o 
   6  18   6       20.55        9.90     21.55 o 
  -6  19   6       44.98       73.36     15.73 o 
  -5  19   6       60.95      108.17     18.29 o 
  -4  19   6        3.06        1.35     10.44 o 
  -3  19   6      116.25      127.64     21.80 o 
  -2  19   6       13.12       22.18     23.06 o 
  -1  19   6        0.11       -6.92     11.63 o 
   0  19   6      173.37      161.05     21.61 o 
   1  19   6        2.48       10.70     14.00 o 
   2  19   6       30.91       11.48     22.51 o 
   3  19   6        3.36        7.65     10.16 o 
   4  19   6        7.42        6.03     12.85 o 
   5  19   6       46.48       26.35     20.53 o 
  -5  20   6       45.14       56.28     23.01 o 
  -4  20   6        4.30       41.47     14.43 o 
  -3  20   6        2.14       -0.91     19.45 o 
  -2  20   6       17.44       25.75     15.89 o 
  -1  20   6        5.75       -4.77     34.16 o 
   0  20   6       35.33       26.07     23.41 o 
   1  20   6       37.43       31.10     16.19 o 
   2  20   6       30.75       15.27     12.92 o 
   3  20   6       37.41       25.03     15.20 o 
   4  20   6        6.35        5.25     16.26 o 
  -4  21   6        0.48       -6.45     20.19 o 
  -3  21   6        0.35       -6.28     16.87 o 
  -2  21   6        8.18       11.63     20.75 o 
  -1  21   6        0.30      -12.12     20.22 o 
   0  21   6        7.06       35.42     17.60 o 
   1  21   6        8.82        4.09     32.74 o 
   2  21   6        7.16       14.88     15.15 o 
   3  21   6       17.48      -18.76     18.76 o 
  -1  22   6       17.77        6.58     18.48 o 
   0  22   6        1.21       26.45     18.75 o 
   1  22   6        7.42       21.71     19.70 o 
 -11   1   7       41.89       90.90     20.46 o 
 -10   1   7      167.72      193.17     32.53 o 
  -9   1   7       22.32       11.76     13.49 o 
  -8   1   7      111.17      120.24     14.88 o 
  -7   1   7      411.87      403.06     39.95 o 
  -6   1   7      111.73      117.73     12.21 o 
  -5   1   7      316.19      290.90     11.16 o 
  -4   1   7      971.03     1086.60     25.63 o 
  -3   1   7       46.61       44.69      3.43 o 
  -2   1   7     3989.24     4304.62     68.60 o 
  -1   1   7      250.96      260.95     16.93 o 
   0   1   7      371.71      341.98     16.58 o 
   1   1   7     2687.57     2961.99     42.57 o 
   2   1   7       77.65       71.57      3.27 o 
   3   1   7      724.29      803.67     14.52 o 
   4   1   7      368.25      355.29      9.56 o 
   5   1   7        6.53        9.65      4.31 o 
   6   1   7      482.86      474.32     19.27 o 
   7   1   7       13.73        5.25      5.74 o 
   8   1   7      159.66      135.67     18.31 o 
   9   1   7        0.43       28.86     23.65 o 
  10   1   7       30.38       23.81     15.49 o 
 -11   2   7        9.25       15.46     14.64 o 
 -10   2   7       88.85      115.59     17.07 o 
  -9   2   7      265.93      299.83     25.12 o 
  -8   2   7      501.89      573.02     33.02 o 
  -7   2   7        3.50       -7.95      9.03 o 
  -6   2   7      222.98      219.54     11.86 o 
  -5   2   7       11.88       14.60      4.84 o 
  -4   2   7      828.21      864.97     20.49 o 
  -3   2   7      153.40      144.68      8.55 o 
  -2   2   7      437.18      411.29      9.11 o 
  -1   2   7       55.71       71.11      2.74 o 
   0   2   7      869.89      887.14     15.06 o 
   1   2   7      648.31      685.19     12.03 o 
   2   2   7      422.12      375.09      8.38 o 
   3   2   7      115.94      132.11      5.21 o 
   4   2   7       48.38       32.22      4.23 o 
   5   2   7        7.06        6.90      4.00 o 
   6   2   7       51.25       48.92      5.12 o 
   7   2   7      280.08      255.28     12.47 o 
   8   2   7       80.42       65.35     13.83 o 
   9   2   7       16.13       29.96     14.35 o 
  10   2   7      111.12      108.52     19.28 o 
 -11   3   7      160.39      166.86     24.77 o 
 -10   3   7        5.32       21.76     11.97 o 
  -9   3   7       13.90       16.84     17.25 o 
  -8   3   7        0.32        3.12      8.30 o 
  -7   3   7      133.87      143.01     23.32 o 
  -6   3   7        0.39       -5.42      5.42 o 
  -5   3   7       35.35       41.55      5.15 o 
  -4   3   7      796.84      784.06     22.19 o 
  -3   3   7      392.41      392.06     13.14 o 
  -2   3   7      146.87      146.26      6.20 o 
  -1   3   7       44.42       33.26      2.08 o 
   0   3   7        6.41        9.56      1.51 o 
   1   3   7     3008.74     3405.58     49.43 o 
   2   3   7        2.66        4.60      2.42 o 
   3   3   7       64.76       56.48      3.93 o 
   4   3   7        0.00        2.48      3.54 o 
   5   3   7        5.86       -4.33      4.33 o 
   6   3   7       25.71       13.12      5.64 o 
   7   3   7       30.83       13.89      5.36 o 
   8   3   7       80.58       74.21     17.54 o 
   9   3   7        7.16       19.43     14.50 o 
  10   3   7       21.93       20.26     15.35 o 
 -10   4   7        6.16        5.80      8.82 o 
  -9   4   7       77.26       90.43     15.56 o 
  -8   4   7       28.53       39.76     12.90 o 
  -7   4   7     1227.39     1248.81     54.05 o 
  -6   4   7      431.59      453.38     24.57 o 
  -5   4   7      200.59      190.35      8.03 o 
  -4   4   7       38.79       41.61      7.76 o 
  -3   4   7      319.89      315.77      8.26 o 
  -2   4   7      271.87      285.40     14.24 o 
  -1   4   7     1121.28     1123.02     22.18 o 
   0   4   7      344.85      324.34      7.64 o 
   1   4   7       62.10       48.11      2.88 o 
   2   4   7       63.04       64.43      3.79 o 
   3   4   7       17.46       24.91      3.39 o 
   4   4   7      450.34      466.37     12.29 o 
   5   4   7      523.13      507.61     15.64 o 
   6   4   7      476.36      540.12     17.93 o 
   7   4   7       98.36       94.18     11.73 o 
   8   4   7      109.62      108.85     21.47 o 
   9   4   7        5.40       15.43     17.47 o 
  10   4   7       24.36       -2.59     13.44 o 
 -10   5   7        1.46       10.69     15.13 o 
  -9   5   7        0.73       -3.31     13.61 o 
  -8   5   7      188.84      151.49     16.81 o 
  -7   5   7      217.59      208.72     12.17 o 
  -6   5   7      442.56      493.26     21.57 o 
  -5   5   7        0.07       -2.71      4.45 o 
  -4   5   7        7.67        4.26      4.69 o 
  -3   5   7        9.61       12.75      3.31 o 
  -2   5   7      408.70      416.52     10.29 o 
  -1   5   7      256.77      286.22      7.01 o 
   0   5   7       22.26       35.92      3.08 o 
   1   5   7        0.06       -2.39      2.39 o 
   2   5   7      345.40      304.59      9.41 o 
   3   5   7        9.86        8.45      3.33 o 
   4   5   7        3.28        4.37      3.43 o 
   5   5   7       17.06        3.11      5.43 o 
   6   5   7       79.76       89.43      7.79 o 
   7   5   7       25.37        5.24     10.25 o 
   8   5   7       11.10       21.08     10.47 o 
   9   5   7       36.06       36.69     14.09 o 
  10   5   7        2.04       -9.71     15.00 o 
 -10   6   7       14.15       -1.76     17.99 o 
  -9   6   7        0.59       13.82     10.66 o 
  -8   6   7       29.33       20.74     11.41 o 
  -7   6   7        3.18       12.85      6.97 o 
  -6   6   7     1773.48     1904.26     70.81 o 
  -5   6   7      588.65      601.55     20.64 o 
  -4   6   7       88.13       89.04      5.77 o 
  -3   6   7        0.44        0.38      3.61 o 
  -2   6   7       11.17        9.71      4.34 o 
  -1   6   7      197.54      207.49      9.59 o 
   0   6   7      803.39      808.58     16.19 o 
   1   6   7        0.13        4.04      2.48 o 
   2   6   7       29.89       25.62      3.93 o 
   3   6   7      229.88      221.46      7.55 o 
   4   6   7      529.61      537.50     14.40 o 
   5   6   7      151.17      142.18      9.34 o 
   6   6   7        0.07        0.48      5.56 o 
   7   6   7      107.98       55.39     11.62 o 
   8   6   7      111.41      112.51     15.95 o 
   9   6   7       10.31       16.50     16.45 o 
  10   6   7        4.44       33.43     20.71 o 
 -10   7   7        2.26      -13.75     13.75 o 
  -9   7   7      155.89      153.28     34.13 o 
  -8   7   7        1.50        4.72      8.74 o 
  -7   7   7        0.58        8.64      7.38 o 
  -6   7   7      190.80      183.61     17.61 o 
  -5   7   7       27.64       26.41      9.78 o 
  -4   7   7        2.29        6.13      4.88 o 
  -3   7   7      150.32      142.63      6.61 o 
  -2   7   7      238.80      205.41      6.88 o 
  -1   7   7      212.93      239.74      7.18 o 
   0   7   7       21.70       22.75      4.69 o 
   1   7   7       30.64       40.03      3.68 o 
   2   7   7       50.12       41.21      4.48 o 
   3   7   7       75.89       66.54      4.98 o 
   4   7   7       49.17       46.06      5.64 o 
   5   7   7      320.82      315.43     12.30 o 
   6   7   7       44.81       34.87     11.11 o 
   7   7   7        0.99        2.01     15.95 o 
   8   7   7       45.41       40.55     14.32 o 
   9   7   7       21.15       30.98     12.73 o 
  10   7   7        0.77        0.63     15.85 o 
 -10   8   7      104.96       97.39     16.47 o 
  -9   8   7        2.82       18.60     14.64 o 
  -8   8   7       44.23       68.68      9.68 o 
  -7   8   7       26.30       23.82     10.21 o 
  -6   8   7        9.55       -1.69      5.68 o 
  -5   8   7      423.18      399.45     24.27 o 
  -4   8   7      282.16      266.87     10.74 o 
  -3   8   7     1016.34     1126.12     24.28 o 
  -2   8   7      255.38      265.45      9.17 o 
  -1   8   7      520.55      585.16     12.97 o 
   0   8   7       76.06       72.16      5.48 o 
   1   8   7     1142.06     1159.01     25.31 o 
   2   8   7      182.62      217.32      8.50 o 
   3   8   7       81.68       66.50      5.08 o 
   4   8   7      930.33      978.67     22.12 o 
   5   8   7       46.00       52.16      6.59 o 
   6   8   7       42.45       20.85     10.58 o 
   7   8   7       62.22       78.10     16.65 o 
   9   8   7       35.66       18.68     18.98 o 
 -10   9   7       10.14       11.04     15.92 o 
  -9   9   7        4.75       10.34     10.66 o 
  -8   9   7       79.89       86.02     12.84 o 
  -7   9   7      143.18       76.84     27.59 o 
  -6   9   7        0.00       -5.96      5.96 o 
  -5   9   7      239.25      215.41     10.23 o 
  -4   9   7      627.76      626.02     23.72 o 
  -3   9   7      209.62      203.85     10.44 o 
  -2   9   7       90.70       87.94      4.93 o 
  -1   9   7       48.76       57.32      4.56 o 
   0   9   7        1.59        3.38      3.69 o 
   1   9   7       21.03       18.73      3.93 o 
   2   9   7        3.71        2.44      4.15 o 
   3   9   7      995.97     1070.71     21.64 o 
   4   9   7      705.87      758.87     20.93 o 
   5   9   7        9.69       12.03      6.39 o 
   6   9   7        0.83       -8.11      8.11 o 
   7   9   7        6.81      -10.85     11.25 o 
   8   9   7       10.99       11.95     12.18 o 
   9   9   7        0.53       12.15     18.24 o 
  -9  10   7        3.54       16.20     12.48 o 
  -8  10   7      274.77      294.42     24.03 o 
  -7  10   7       17.31       16.69      9.65 o 
  -6  10   7       91.53       89.64     13.82 o 
  -5  10   7      131.16      137.13     11.20 o 
  -4  10   7      394.97      420.60     14.23 o 
  -3  10   7       60.28       61.44      8.81 o 
  -2  10   7        6.51        1.27      3.81 o 
  -1  10   7       42.48       40.24      5.13 o 
   0  10   7       75.34       85.79      6.16 o 
   1  10   7       25.50       23.92      4.44 o 
   2  10   7     1681.78     1826.23     35.55 o 
   3  10   7      132.77      141.03      7.43 o 
   4  10   7       94.92       90.10      6.20 o 
   5  10   7        9.40        9.47      7.15 o 
   6  10   7       53.27       31.28      9.89 o 
   7  10   7        0.92       19.95     13.00 o 
   8  10   7       32.25       25.84     18.74 o 
   9  10   7        1.15      -14.65     14.65 o 
  -9  11   7       65.32       61.76     17.72 o 
  -8  11   7        5.74        4.30     13.31 o 
  -7  11   7        4.23        3.74      8.29 o 
  -6  11   7       15.10       13.58      6.41 o 
  -5  11   7      267.46      279.18     33.22 o 
  -4  11   7      108.17       99.41      8.34 o 
  -3  11   7      235.78      213.37      8.22 o 
  -2  11   7      370.67      369.20     11.64 o 
  -1  11   7      734.92      761.06     20.29 o 
   0  11   7        2.49        1.73      4.78 o 
   1  11   7        0.27       -4.78      4.78 o 
   2  11   7      771.34      850.68     21.03 o 
   3  11   7       27.66       23.86      6.32 o 
   4  11   7       78.24       63.76      7.01 o 
   5  11   7      239.14      234.41     24.14 o 
   6  11   7       55.00       44.84     13.86 o 
   7  11   7       80.62      115.77     20.15 o 
   8  11   7        9.07       15.73     19.77 o 
   9  11   7        0.64        3.61     29.06 o 
  -9  12   7        0.51       -2.09     13.71 o 
  -8  12   7       26.28       16.18     11.86 o 
  -7  12   7       42.27       42.17     10.47 o 
  -6  12   7        6.41       12.16      8.23 o 
  -5  12   7        0.36        7.78      5.82 o 
  -4  12   7        1.97        4.60      6.88 o 
  -3  12   7      122.68      113.76      8.06 o 
  -2  12   7      369.44      373.78     15.20 o 
  -1  12   7     1276.11     1336.20     31.49 o 
   0  12   7       80.61       77.19      7.14 o 
   1  12   7        2.22       -5.03      5.46 o 
   2  12   7      259.11      252.54     10.92 o 
   3  12   7      192.47      233.37     19.41 o 
   4  12   7       35.56       21.91      5.77 o 
   5  12   7        2.92       -3.96      9.10 o 
   6  12   7       25.26       50.91     22.47 o 
   7  12   7       36.88       77.46     21.43 o 
   8  12   7       49.30       14.28     14.83 o 
  -8  13   7        0.32       10.92     12.13 o 
  -7  13   7       23.13        2.69     14.63 o 
  -6  13   7       16.25       35.22     12.48 o 
  -5  13   7       64.46       75.82     11.11 o 
  -4  13   7      432.59      409.31     16.79 o 
  -3  13   7      756.43      766.83     19.77 o 
  -2  13   7       17.79       20.85      6.00 o 
  -1  13   7      162.97      169.08      9.20 o 
   0  13   7       22.63       32.45      8.11 o 
   1  13   7      338.48      331.18     13.19 o 
   2  13   7       38.93       42.03     19.69 o 
   3  13   7      402.22      395.10     19.94 o 
   4  13   7       48.19       52.32      7.10 o 
   5  13   7       20.71        3.66     10.98 o 
   6  13   7        0.00      -17.11     25.08 o 
   7  13   7       20.15        6.68     14.26 o 
   8  13   7       15.05       12.20     21.16 o 
  -8  14   7        5.40       24.54     16.32 o 
  -7  14   7       85.73       70.43     16.34 o 
  -6  14   7        3.84       -9.98     10.08 o 
  -5  14   7        2.32       18.99     13.88 o 
  -4  14   7      597.87      750.20     46.13 o 
  -3  14   7      473.37      487.92     19.26 o 
  -2  14   7       14.96        2.90      6.80 o 
  -1  14   7      819.44      806.70     23.00 o 
   0  14   7        8.11        4.31      7.03 o 
   1  14   7       28.06       25.80      7.61 o 
   2  14   7      151.36      134.65      9.67 o 
   3  14   7       67.66       45.23     11.40 o 
   4  14   7        0.76        0.73      6.02 o 
   5  14   7       45.44       63.22     13.07 o 
   6  14   7       15.12       10.09     12.52 o 
   7  14   7       12.49       16.87     22.02 o 
   8  14   7        0.03      -17.30     17.30 o 
  -8  15   7        2.65       17.65     13.36 o 
  -7  15   7        1.24      -11.58     13.69 o 
  -6  15   7      288.81      391.32     29.45 o 
  -5  15   7       75.87      290.14    260.12 o 
  -4  15   7       12.00       17.67     11.56 o 
  -3  15   7      600.19      707.81     59.74 o 
  -2  15   7       95.17       83.59     12.16 o 
  -1  15   7     1232.84     1205.31     47.36 o 
   0  15   7        4.20       10.45      8.30 o 
   1  15   7      406.74      417.02     19.93 o 
   2  15   7       30.36       24.23     10.67 o 
   3  15   7        6.62       12.54     11.29 o 
   4  15   7       90.45       84.85     12.31 o 
   5  15   7        5.91       12.05     12.19 o 
   6  15   7        7.40       -0.70     12.34 o 
   7  15   7       14.30       24.32     13.43 o 
  -7  16   7        0.45        6.85     16.44 o 
  -6  16   7      180.97      149.83     20.61 o 
  -5  16   7        2.81       -5.73     25.60 o 
  -4  16   7       77.41       87.53     27.81 o 
  -3  16   7      110.29      106.06     15.21 o 
  -2  16   7        9.52        8.25     16.93 o 
  -1  16   7      257.10      280.82     22.71 o 
   0  16   7        5.56       -0.03     10.74 o 
   1  16   7       86.70       53.05     14.50 o 
   2  16   7       16.07       26.28      9.42 o 
   3  16   7        3.57       -3.43     10.16 o 
   4  16   7       29.40       36.14     12.15 o 
   5  16   7       77.43       49.05     26.81 o 
   6  16   7       15.12       54.96     45.05 o 
   7  16   7        2.80       14.24     22.14 o 
  -7  17   7       19.56       32.07     27.30 o 
  -6  17   7       60.37      103.73     35.52 o 
  -5  17   7        8.68      -10.36     13.41 o 
  -4  17   7        2.34       19.03     12.73 o 
  -3  17   7      109.69      135.31     25.46 o 
  -2  17   7        1.59        5.30     10.68 o 
  -1  17   7       91.02       78.39     24.35 o 
   0  17   7       47.83       49.28     11.81 o 
   1  17   7       12.25       19.11     12.31 o 
   2  17   7       20.28       23.27     14.44 o 
   3  17   7        0.98       -9.64     10.00 o 
   4  17   7        4.72        2.92     11.32 o 
   5  17   7        2.60        2.37     15.53 o 
   6  17   7        5.45       -8.33     13.63 o 
  -6  18   7       19.08      -13.13     13.13 o 
  -5  18   7       11.52       17.64     10.76 o 
  -4  18   7        3.62      -10.35     10.35 o 
  -3  18   7       46.87       32.41     20.91 o 
  -2  18   7        3.38       -5.23     18.38 o 
  -1  18   7       15.52       12.91     15.62 o 
   0  18   7       11.53        7.42     12.56 o 
   1  18   7       36.32       22.87     15.33 o 
   2  18   7        9.33       19.78     30.28 o 
   3  18   7       33.86       32.30     12.62 o 
   4  18   7       17.89      -14.58     14.58 o 
   5  18   7       37.91       19.23     14.06 o 
  -5  19   7        1.90      -22.00     22.00 o 
  -4  19   7       25.78        0.75     17.65 o 
  -3  19   7        1.11        2.20     13.73 o 
  -2  19   7       16.45       -7.17     14.81 o 
  -1  19   7       54.39       29.46     14.60 o 
   0  19   7      102.00      129.29     40.89 o 
   1  19   7      102.70      113.39     20.69 o 
   2  19   7        0.04      -23.79     34.61 o 
   3  19   7        0.80       24.58     20.91 o 
   4  19   7        0.45       -3.27     10.44 o 
   5  19   7       19.33        5.15     29.48 o 
  -4  20   7        1.60       21.26     15.31 o 
  -3  20   7        9.62       12.60     16.07 o 
  -2  20   7        3.18       14.73     26.05 o 
  -1  20   7       91.87       76.10     20.22 o 
   0  20   7        0.09        6.93     16.63 o 
   1  20   7       88.50      107.97     57.75 o 
   2  20   7       63.87       41.94     17.57 o 
   3  20   7        4.84       28.15     20.87 o 
   4  20   7       20.84        6.38     22.06 o 
  -3  21   7        9.46       -9.62     27.61 o 
  -2  21   7        5.54       17.97     18.66 o 
  -1  21   7       17.00       22.75     20.75 o 
   0  21   7        0.12       -7.77     19.71 o 
   1  21   7       10.58        7.34     19.11 o 
   2  21   7      118.17      122.83     21.25 o 
 -10   0   8      120.39      161.90     28.44 o 
  -9   0   8      588.29      614.79     53.27 o 
  -8   0   8        5.63       11.38     11.38 o 
  -7   0   8      253.59      224.22     27.88 o 
  -6   0   8      265.00      262.71     25.70 o 
  -5   0   8      681.61      608.84     63.02 o 
  -4   0   8      760.13      827.71     51.30 o 
  -3   0   8      216.89      206.75     16.23 o 
  -2   0   8      226.40      223.84     11.45 o 
  -1   0   8      776.29      743.11     44.67 o 
   0   0   8      143.54      158.01     16.86 o 
   1   0   8      561.29      667.84     23.33 o 
   2   0   8       43.12       35.22      4.17 o 
   3   0   8      246.04      286.86     13.82 o 
   4   0   8      323.07      329.10     32.94 o 
   5   0   8       74.43       67.85      8.11 o 
   6   0   8        7.00        3.99      9.21 o 
   7   0   8       30.76       34.86      9.58 o 
   8   0   8       13.04        8.88     14.77 o 
   9   0   8       13.03       -5.20     17.76 o 
  10   0   8      202.43      146.85     28.02 o 
 -10   1   8       11.22       23.42     11.77 o 
  -9   1   8        7.71        6.41     16.30 o 
  -8   1   8       26.31       33.71      9.88 o 
  -7   1   8      244.43      245.98     24.02 o 
  -6   1   8      119.02      107.11     11.24 o 
  -5   1   8       11.53       10.55      5.12 o 
  -4   1   8        8.22        9.30      3.62 o 
  -3   1   8      167.84      168.57      7.04 o 
  -2   1   8       92.03       87.63      2.92 o 
  -1   1   8        0.44        0.65      5.70 o 
   0   1   8        0.60        4.93      5.67 o 
   1   1   8      137.21      143.32      5.36 o 
   2   1   8       11.83       15.10      2.50 o 
   3   1   8        0.51       -0.43      3.18 o 
   4   1   8      133.48      134.63      6.05 o 
   5   1   8       23.78        8.62      4.78 o 
   6   1   8        3.54        1.34      4.53 o 
   7   1   8       13.84        9.94      6.69 o 
   8   1   8      187.81      219.23     19.03 o 
   9   1   8        1.87      -15.62     25.08 o 
  10   1   8        0.14       -4.25     15.62 o 
 -10   2   8       25.50        6.71     14.57 o 
  -9   2   8       50.21       72.60     15.28 o 
  -8   2   8      183.16      194.30     15.78 o 
  -7   2   8      478.70      469.59     33.02 o 
  -6   2   8      178.41      188.63     18.71 o 
  -5   2   8     1009.33     1109.69     49.59 o 
  -4   2   8      240.29      226.53      8.04 o 
  -3   2   8      209.00      220.60     12.72 o 
  -2   2   8      245.72      276.55      6.71 o 
  -1   2   8       10.16       -6.17     11.58 o 
   0   2   8      170.37      154.66     12.74 o 
   1   2   8      303.29      274.72      6.14 o 
   2   2   8      656.60      669.47     15.87 o 
   3   2   8      225.02      214.05      8.21 o 
   4   2   8       91.01       83.24      5.59 o 
   5   2   8      118.85       92.50      6.38 o 
   6   2   8      188.29      164.62      8.49 o 
   7   2   8      187.74      192.86     17.85 o 
   8   2   8       11.43        7.73     11.63 o 
   9   2   8       31.58        5.18     18.29 o 
  10   2   8        0.03       -3.70     15.77 o 
 -10   3   8      131.21       94.82     17.40 o 
  -9   3   8      105.06      128.01     15.70 o 
  -8   3   8      286.24      309.25     20.65 o 
  -7   3   8        4.83        2.27      5.95 o 
  -6   3   8      338.39      349.16     17.19 o 
  -5   3   8      386.54      385.10     17.96 o 
  -4   3   8        0.18        3.91      3.34 o 
  -3   3   8      113.29      112.54      8.83 o 
  -2   3   8      131.65      124.26      3.66 o 
  -1   3   8      746.04      836.14     20.32 o 
   0   3   8       17.03       16.64      1.93 o 
   1   3   8       26.44       19.66      2.35 o 
   2   3   8       67.94       62.77      5.03 o 
   3   3   8      219.23      246.03      7.85 o 
   4   3   8       10.13        5.90      3.58 o 
   5   3   8      127.41      155.45     16.36 o 
   6   3   8        0.12        4.89      5.71 o 
   7   3   8       26.88       17.95      7.50 o 
   8   3   8       62.61       54.19     14.40 o 
   9   3   8       14.32        5.21     14.55 o 
  10   3   8       22.63      -15.94     15.94 o 
 -10   4   8       87.57       66.79     11.25 o 
  -9   4   8        1.28       -2.98      9.00 o 
  -8   4   8        0.14        9.05      7.64 o 
  -7   4   8       13.38        7.38      5.45 o 
  -6   4   8       61.33       55.38      8.49 o 
  -5   4   8      314.63      353.41     16.53 o 
  -4   4   8       77.04       70.65      7.25 o 
  -3   4   8        0.00        0.04      3.56 o 
  -2   4   8      212.11      221.17      6.09 o 
  -1   4   8      519.23      568.83     12.13 o 
   0   4   8      240.90      256.28      6.42 o 
   1   4   8        0.33        1.35      2.01 o 
   2   4   8        2.71        4.30      2.80 o 
   3   4   8       87.85       80.20      4.66 o 
   4   4   8       93.36       97.18      7.05 o 
   5   4   8      274.91      272.92     11.58 o 
   6   4   8        2.95       -3.00      5.40 o 
   7   4   8       19.90       15.64      9.63 o 
   8   4   8      202.34      203.86     21.21 o 
   9   4   8        1.65      -17.22     17.22 o 
  10   4   8      118.41      117.05     19.44 o 
 -10   5   8       63.61       70.62     15.98 o 
  -9   5   8       27.38       33.30     11.03 o 
  -8   5   8       40.15       29.40      8.09 o 
  -7   5   8      816.79      836.51     49.47 o 
  -6   5   8      386.22      363.44     15.24 o 
  -5   5   8      161.64      149.12      7.64 o 
  -4   5   8        0.00        5.47      3.65 o 
  -3   5   8       31.17       33.62      4.50 o 
  -2   5   8        7.00       16.07      3.24 o 
  -1   5   8       25.17       23.94      2.89 o 
   0   5   8      117.77      120.94      4.49 o 
   1   5   8      138.51      169.09      7.54 o 
   2   5   8      509.11      528.84     13.56 o 
   3   5   8        6.54       11.69      3.63 o 
   4   5   8      127.67      129.65      6.25 o 
   5   5   8      185.08      214.50     12.69 o 
   6   5   8      184.99      177.63     10.59 o 
   7   5   8      136.92      166.06     16.22 o 
   8   5   8        2.87       -4.95     10.76 o 
   9   5   8       31.06       24.72     13.98 o 
 -10   6   8       18.47        7.41     18.90 o 
  -9   6   8       37.70       54.23     13.16 o 
  -8   6   8        6.10       -4.01     11.25 o 
  -7   6   8      113.25      103.42     13.05 o 
  -6   6   8       22.65       40.00      9.28 o 
  -5   6   8      317.28      294.63     19.02 o 
  -4   6   8      262.89      248.92     13.43 o 
  -3   6   8        8.95        6.87      3.53 o 
  -2   6   8        1.18        3.06      2.85 o 
  -1   6   8      387.95      447.84     10.09 o 
   0   6   8        0.41        1.95      2.75 o 
   1   6   8      218.76      220.05      7.04 o 
   2   6   8      287.92      291.66     10.77 o 
   3   6   8       66.79       72.11      4.79 o 
   4   6   8       11.84       11.82      5.59 o 
   5   6   8      368.19      347.00     13.15 o 
   6   6   8      287.74      258.64     12.45 o 
   7   6   8        5.54       12.90     11.65 o 
   8   6   8       52.62       56.78     13.43 o 
   9   6   8       15.99       14.96     15.54 o 
 -10   7   8       48.78       54.81     17.15 o 
  -9   7   8       15.40        6.00     10.52 o 
  -8   7   8       24.46       10.43      8.83 o 
  -7   7   8       23.56       18.83      7.60 o 
  -6   7   8       32.64       37.00      6.93 o 
  -5   7   8      506.73      524.10     16.04 o 
  -4   7   8       39.71       45.06      4.93 o 
  -3   7   8      104.03       99.38      5.77 o 
  -2   7   8      101.71      125.65      5.30 o 
  -1   7   8      331.88      351.61      9.02 o 
   0   7   8      354.19      341.59      9.77 o 
   1   7   8      495.33      510.21     12.64 o 
   2   7   8        6.58        5.05      3.24 o 
   3   7   8       37.77       26.86      4.25 o 
   4   7   8      348.37      420.26     12.25 o 
   5   7   8      116.24      118.72      9.40 o 
   6   7   8      632.70      682.11     24.48 o 
   7   7   8       10.68       -4.47     13.08 o 
   8   7   8       12.14       14.79     12.03 o 
   9   7   8       94.22      124.37     18.54 o 
 -10   8   8        8.24       13.19     14.15 o 
  -9   8   8       65.05       68.96     17.52 o 
  -8   8   8        0.36        6.00      8.87 o 
  -7   8   8      197.30      211.09     16.07 o 
  -6   8   8       48.82       45.12      6.72 o 
  -5   8   8       75.07       73.32      6.61 o 
  -4   8   8       94.39       97.92      9.47 o 
  -3   8   8      443.77      424.30     11.55 o 
  -2   8   8        1.44        2.88      3.82 o 
  -1   8   8      336.77      364.71     10.48 o 
   0   8   8      426.17      423.65     12.59 o 
   1   8   8      643.31      614.26     14.61 o 
   2   8   8      567.11      581.53     16.01 o 
   3   8   8       65.62       71.32      5.14 o 
   4   8   8      391.16      394.69     12.23 o 
   5   8   8       27.01       31.50      4.79 o 
   6   8   8       79.46       75.88     12.07 o 
   7   8   8       58.80       33.98     13.05 o 
   8   8   8        5.31        6.69     13.48 o 
   9   8   8       12.83      -18.29     18.29 o 
  -9   9   8      271.61      299.22     42.63 o 
  -8   9   8      160.77      152.51     14.60 o 
  -7   9   8       47.35       61.62     11.76 o 
  -6   9   8       15.88        4.60      6.44 o 
  -5   9   8       63.47       56.20      7.62 o 
  -4   9   8      134.65      144.92      7.92 o 
  -3   9   8     1239.58     1374.31     28.96 o 
  -2   9   8      154.53      154.53      6.39 o 
  -1   9   8       90.52      103.94      5.90 o 
   0   9   8      425.58      463.09     13.28 o 
   1   9   8      152.03      166.26      6.69 o 
   2   9   8      430.10      439.73     12.74 o 
   3   9   8        1.76        0.36      5.59 o 
   4   9   8      769.26      886.09     21.45 o 
   5   9   8       12.85       16.42      4.70 o 
   6   9   8       44.31       51.06     13.51 o 
   7   9   8        0.00        0.31     14.42 o 
   8   9   8       10.42       18.05     18.90 o 
   9   9   8       29.15       22.12     24.80 o 
  -9  10   8        8.28        0.47     11.68 o 
  -8  10   8        0.04        6.32      9.13 o 
  -7  10   8       62.89       63.14     10.87 o 
  -6  10   8       24.83       38.26      9.73 o 
  -5  10   8      357.87      319.64     21.84 o 
  -4  10   8        7.65        2.81      5.25 o 
  -3  10   8       76.63       64.30      6.36 o 
  -2  10   8      412.93      375.74     11.88 o 
  -1  10   8        0.49        1.63      4.26 o 
   0  10   8      175.87      142.44      7.86 o 
   1  10   8      565.73      557.69     21.35 o 
   2  10   8      152.35      161.75      7.94 o 
   3  10   8     1447.26     1594.50     31.67 o 
   4  10   8        5.10        9.32      9.35 o 
   5  10   8        1.22       -0.22      6.11 o 
   6  10   8        5.60        0.47      8.50 o 
   7  10   8       14.20        9.03     13.09 o 
   8  10   8        5.05        5.57     14.80 o 
   9  10   8        0.12      -17.97     31.49 o 
  -9  11   8        3.56       -4.08     16.09 o 
  -8  11   8        0.43       16.23     22.13 o 
  -7  11   8        3.01       18.27     10.58 o 
  -6  11   8       36.70       40.12      8.42 o 
  -5  11   8      131.18      126.59      9.20 o 
  -4  11   8       62.33       54.49      7.10 o 
  -3  11   8      358.48      331.95     12.22 o 
  -2  11   8      246.93      258.84     17.24 o 
  -1  11   8      299.04      284.11     10.95 o 
   0  11   8      546.11      563.30     16.53 o 
   1  11   8      887.74      899.42     22.44 o 
   2  11   8       11.75        4.26      5.72 o 
   3  11   8       50.87       47.29      6.15 o 
   4  11   8       42.80       47.75      6.88 o 
   5  11   8        9.32       20.00     10.72 o 
   6  11   8       26.83       22.56     11.71 o 
   7  11   8       21.85       13.92     10.98 o 
   8  11   8        3.87       17.96     14.76 o 
  -8  12   8       82.07      105.46     20.48 o 
  -7  12   8       55.49       45.54     15.61 o 
  -6  12   8       18.05       17.73      7.85 o 
  -5  12   8       81.52       84.40     10.44 o 
  -4  12   8      286.57      271.00     15.02 o 
  -3  12   8      302.48      260.42     10.40 o 
  -2  12   8      356.45      349.71     12.94 o 
  -1  12   8      543.12      537.95     18.06 o 
   0  12   8       15.44       14.20      5.92 o 
   1  12   8     1170.25     1231.22     32.04 o 
   2  12   8      222.70      227.69     11.38 o 
   3  12   8       26.47       22.95      6.28 o 
   4  12   8      141.42      132.53     10.23 o 
   5  12   8       12.88       12.41      6.00 o 
   6  12   8        0.01      -14.06     14.06 o 
   7  12   8        0.88        4.10     25.18 o 
   8  12   8       16.01        8.26     14.63 o 
  -8  13   8        7.33       20.64     15.04 o 
  -7  13   8      196.83      274.69     32.81 o 
  -6  13   8        1.72        4.23     10.06 o 
  -5  13   8        3.85       13.32      9.82 o 
  -4  13   8       66.25       80.40      9.92 o 
  -3  13   8        0.64       -6.01      6.07 o 
  -2  13   8      257.69      252.08     15.91 o 
  -1  13   8      869.63      901.43     37.19 o 
   0  13   8        0.41        1.60      5.70 o 
   1  13   8     1117.54     1160.74     34.26 o 
   2  13   8      222.22      247.43     11.96 o 
   3  13   8        2.50        8.02      8.96 o 
   4  13   8        0.76       -4.31      6.93 o 
   5  13   8       16.22       23.97     19.28 o 
   6  13   8        0.00        2.49     14.23 o 
   7  13   8        0.20       12.38     15.44 o 
   8  13   8        8.04      -18.44     54.76 o 
  -8  14   8       20.12       27.49     17.93 o 
  -7  14   8       48.96       79.99     18.74 o 
  -6  14   8        0.77        4.02     11.42 o 
  -5  14   8       72.45       80.28     12.38 o 
  -4  14   8       62.22       49.31     11.47 o 
  -3  14   8       34.03       34.07      7.98 o 
  -2  14   8        1.42       -5.35     15.96 o 
  -1  14   8        4.12       13.31      8.22 o 
   0  14   8      106.71       91.70      9.93 o 
   1  14   8      122.37      106.06      9.96 o 
   2  14   8        6.39        9.21      6.76 o 
   3  14   8        0.01       -8.22      8.22 o 
   4  14   8       57.41       54.63      8.39 o 
   5  14   8       11.76       16.58     12.93 o 
   6  14   8       65.14       59.97     13.24 o 
   7  14   8       62.04       59.36     18.57 o 
  -7  15   8        2.23        9.69     12.76 o 
  -6  15   8       29.32       62.18     14.56 o 
  -5  15   8       42.74       27.82     15.77 o 
  -4  15   8        5.22        7.35     10.92 o 
  -3  15   8       38.87       20.00      9.66 o 
  -2  15   8      137.73      130.51     34.72 o 
  -1  15   8       41.69       13.39     16.87 o 
   0  15   8      190.86      192.79     19.08 o 
   1  15   8      170.56      136.58     19.49 o 
   2  15   8       22.24       15.64     10.64 o 
   3  15   8       65.78      100.77     15.39 o 
   4  15   8      274.64      267.27     16.04 o 
   5  15   8       38.18       23.41     15.51 o 
   6  15   8       77.10      130.87     19.98 o 
   7  15   8        0.00       28.71     17.38 o 
  -7  16   8        9.03       25.60     17.14 o 
  -6  16   8        3.59      -16.50     16.50 o 
  -5  16   8        5.53        4.47     11.97 o 
  -4  16   8        0.30       -0.73     10.29 o 
  -3  16   8        1.69        0.28     10.04 o 
  -2  16   8       34.01       38.33     29.27 o 
  -1  16   8      201.99      190.82     19.07 o 
   0  16   8       61.28       57.50     11.42 o 
   1  16   8      280.15      293.19     23.33 o 
   2  16   8        1.07      -10.10     10.10 o 
   3  16   8        1.22        7.77      9.73 o 
   4  16   8        0.02       10.62     15.00 o 
   5  16   8       25.71       42.03     13.43 o 
   6  16   8       69.93       48.87     19.42 o 
  -6  17   8      142.19      172.03     27.68 o 
  -5  17   8        9.20       -7.62     26.11 o 
  -4  17   8       38.00       32.70     14.35 o 
  -3  17   8       92.74      103.59     15.37 o 
  -2  17   8       20.53       13.53     14.86 o 
  -1  17   8      580.39      588.60     56.29 o 
   0  17   8      122.48      124.69     16.70 o 
   1  17   8        7.18        8.15     12.03 o 
   2  17   8       18.70       16.82     10.62 o 
   3  17   8       22.01       21.40     10.05 o 
   4  17   8        0.00        3.16     13.80 o 
   5  17   8       11.17       10.94     19.09 o 
  -5  18   8       99.88      139.88     26.49 o 
  -4  18   8        5.88        4.27     14.15 o 
  -3  18   8       55.39       53.13     20.74 o 
  -2  18   8        6.46       13.07     14.45 o 
  -1  18   8       40.30       20.60     27.50 o 
   0  18   8        0.41      -18.07     18.07 o 
   1  18   8      144.38      110.80     22.13 o 
   2  18   8       89.85      103.91     16.29 o 
   3  18   8       25.54       53.39     12.84 o 
   4  18   8       49.63        9.67     12.75 o 
   5  18   8       50.55       21.35     16.45 o 
  -5  19   8        5.13       46.68     27.26 o 
  -4  19   8       50.66       80.05     17.91 o 
  -3  19   8       52.38       55.86     15.60 o 
  -2  19   8       80.28       98.33     21.85 o 
  -1  19   8       19.19        8.85     17.19 o 
   0  19   8       18.30        8.82     12.45 o 
   1  19   8       22.47       -1.59     30.76 o 
   2  19   8        6.54       -7.08     12.13 o 
   3  19   8      101.71       96.54     33.92 o 
   4  19   8       54.93       58.93     15.72 o 
  -3  20   8       98.27      101.09     17.10 o 
  -2  20   8        3.14        6.04     15.71 o 
  -1  20   8       86.64       71.28     16.23 o 
   0  20   8        6.41        1.05     39.71 o 
   1  20   8       37.89       34.80     16.99 o 
   2  20   8       22.54       32.97     13.71 o 
   3  20   8      105.82      118.10     58.72 o 
  -1  21   8        7.40      -12.88     37.15 o 
   0  21   8        0.33        5.83     17.90 o 
 -10   1   9        5.39       -7.33     12.44 o 
  -9   1   9       39.33       41.61     11.52 o 
  -8   1   9      212.04      251.67     18.54 o 
  -7   1   9       85.43      103.05     10.73 o 
  -6   1   9      210.62      211.71     26.35 o 
  -5   1   9      484.54      502.25     29.30 o 
  -4   1   9        0.13       -0.11      3.12 o 
  -3   1   9     2025.95     2154.01     37.67 o 
  -2   1   9      102.51      107.45     13.94 o 
  -1   1   9      337.50      309.42     17.19 o 
   0   1   9      177.74      154.72     12.34 o 
   1   1   9     1451.99     1733.35     31.24 o 
   2   1   9      154.51      160.77      5.17 o 
   3   1   9      633.71      725.29     14.42 o 
   4   1   9      422.58      427.05     15.54 o 
   5   1   9       52.98       55.92      5.34 o 
   6   1   9       81.84       67.51      7.15 o 
   7   1   9        0.03       14.91      7.12 o 
   8   1   9       42.42       33.84     14.64 o 
   9   1   9        0.13       17.21     15.63 o 
 -10   2   9       43.33       57.73     17.33 o 
  -9   2   9       77.70       81.14     12.79 o 
  -8   2   9       67.69       74.13     10.78 o 
  -7   2   9       31.30       25.98      7.79 o 
  -6   2   9       32.60       20.84      5.63 o 
  -5   2   9        8.71        8.88      4.88 o 
  -4   2   9      146.90      143.73      9.71 o 
  -3   2   9      177.33      173.62      8.36 o 
  -2   2   9      401.26      414.21      8.93 o 
  -1   2   9        3.39      -12.35     12.35 o 
   0   2   9        9.83       10.75      9.19 o 
   1   2   9       12.55       11.96      1.85 o 
   2   2   9        1.94        2.44      2.42 o 
   3   2   9       52.61       51.62      3.77 o 
   4   2   9       78.58       74.45      5.60 o 
   5   2   9        4.93       -3.01      4.37 o 
   6   2   9      130.75      131.38      9.07 o 
   7   2   9        6.25       27.29     10.65 o 
   8   2   9      128.50      118.52     18.33 o 
   9   2   9        0.03        9.93     12.02 o 
 -10   3   9       12.45        7.48     11.75 o 
  -9   3   9       46.87       51.54     11.93 o 
  -8   3   9       83.47       88.65     14.08 o 
  -7   3   9        0.59       10.51      6.89 o 
  -6   3   9        0.00        3.10      5.60 o 
  -5   3   9       31.79       40.07      5.19 o 
  -4   3   9      387.89      434.42     17.62 o 
  -3   3   9      437.39      411.84      9.57 o 
  -2   3   9        0.62        4.29      1.92 o 
  -1   3   9       42.03       37.60      1.72 o 
   0   3   9      397.16      414.19     14.90 o 
   1   3   9       17.29       21.92      2.35 o 
   2   3   9      268.87      280.17      7.11 o 
   3   3   9       13.25       10.35      3.32 o 
   4   3   9       73.82       71.71      5.84 o 
   5   3   9       10.98        6.83      5.06 o 
   6   3   9       23.90       19.01      6.50 o 
   7   3   9        1.72       -8.87     12.33 o 
   8   3   9      110.38      120.70     18.64 o 
   9   3   9        0.26        2.07     14.58 o 
 -10   4   9        6.58       16.09      9.58 o 
  -9   4   9       33.10       29.73     10.76 o 
  -8   4   9      197.11      232.67     15.62 o 
  -7   4   9      377.33      366.05     27.45 o 
  -6   4   9        0.01        1.12      5.79 o 
  -5   4   9       68.19       57.57      9.41 o 
  -4   4   9       52.23       53.32      9.89 o 
  -3   4   9      100.36       89.33      8.57 o 
  -2   4   9       80.05       71.02      3.29 o 
  -1   4   9       67.86       73.30      2.86 o 
   0   4   9      764.50      808.83     15.49 o 
   1   4   9      176.33      169.98      5.16 o 
   2   4   9      464.26      476.82     10.45 o 
   3   4   9      417.02      426.63     14.02 o 
   4   4   9       61.56       58.11      4.86 o 
   5   4   9       20.91       20.13      6.62 o 
   6   4   9       62.34       63.39      8.56 o 
   7   4   9       66.67       67.13     14.91 o 
   8   4   9       88.75      109.67     17.35 o 
   9   4   9       34.83        9.45     18.60 o 
 -10   5   9       62.43       74.69     16.78 o 
  -9   5   9      124.56      121.29     15.67 o 
  -8   5   9       46.86       22.95      9.16 o 
  -7   5   9      505.77      594.98     57.10 o 
  -6   5   9        4.24       12.72      7.07 o 
  -5   5   9       24.03       21.83      4.64 o 
  -4   5   9        0.83       -3.55      3.55 o 
  -3   5   9        0.05       -3.01      3.01 o 
  -2   5   9       46.96       42.35      4.28 o 
  -1   5   9        1.78        3.52      2.45 o 
   0   5   9        0.03        2.47      2.28 o 
   1   5   9        1.93       -2.71      2.71 o 
   2   5   9       13.32        9.25      3.20 o 
   3   5   9       89.89      101.11      5.60 o 
   4   5   9       53.85       57.67      5.48 o 
   5   5   9       53.34       61.42      7.00 o 
   6   5   9       31.10        6.33      7.07 o 
   7   5   9       90.85       59.25     15.76 o 
   8   5   9       92.23       84.97     14.88 o 
   9   5   9        0.60       21.47     14.35 o 
  -9   6   9        6.40        8.06      9.69 o 
  -8   6   9       59.74       68.49     12.79 o 
  -7   6   9       60.61       59.78     13.31 o 
  -6   6   9        6.09        1.26      5.46 o 
  -5   6   9      117.38      107.28     12.93 o 
  -4   6   9       10.89       18.96      4.12 o 
  -3   6   9       73.84       77.23      5.24 o 
  -2   6   9      229.49      226.73      7.09 o 
  -1   6   9      287.36      294.00      8.33 o 
   0   6   9      429.35      400.60      9.86 o 
   1   6   9       13.43       18.21      3.30 o 
   2   6   9      498.94      539.77     13.00 o 
   3   6   9       97.54      109.99      5.91 o 
   4   6   9     1192.75     1271.47     44.02 o 
   5   6   9       34.05       28.10      6.03 o 
   6   6   9      119.26      101.75     13.11 o 
   7   6   9        1.01        8.21     13.56 o 
   8   6   9       28.55       19.82     15.61 o 
   9   6   9       24.74       34.86     16.39 o 
  -9   7   9       59.89       55.42     11.06 o 
  -8   7   9       37.92       26.76     16.06 o 
  -7   7   9      469.10      525.62     24.01 o 
  -6   7   9       69.95       68.50     13.39 o 
  -5   7   9      135.01      136.37      9.27 o 
  -4   7   9      217.68      205.97      8.03 o 
  -3   7   9      115.73      109.24     10.88 o 
  -2   7   9       37.43       31.17      4.03 o 
  -1   7   9      102.66       97.68      5.30 o 
   0   7   9      839.17      821.50     22.69 o 
   1   7   9       28.28       26.81      3.84 o 
   2   7   9      117.23      101.05      5.55 o 
   3   7   9       98.78       84.41      5.58 o 
   4   7   9      115.29      112.47      9.60 o 
   5   7   9       46.87       39.37      6.27 o 
   6   7   9       68.25       61.75     28.89 o 
   7   7   9       46.73       38.04     11.77 o 
   8   7   9        4.47       -3.09     12.05 o 
   9   7   9       50.49       46.65     17.56 o 
  -9   8   9       15.27       41.41     23.93 o 
  -8   8   9      119.03      135.83     14.32 o 
  -7   8   9        0.86        2.40      8.51 o 
  -6   8   9       53.54       31.30      7.52 o 
  -5   8   9      625.11      578.75     22.03 o 
  -4   8   9        4.17       -2.03      5.63 o 
  -3   8   9       71.18       70.78      5.63 o 
  -2   8   9       92.00       74.11      6.00 o 
  -1   8   9        6.50        2.05      3.58 o 
   0   8   9       54.18       42.25      4.56 o 
   1   8   9      134.09      117.79      5.85 o 
   2   8   9        3.40        4.20      3.66 o 
   3   8   9      155.64      142.33      9.81 o 
   4   8   9      101.72      108.58      7.06 o 
   5   8   9      150.70      172.46     10.38 o 
   6   8   9        1.96       23.15     10.41 o 
   7   8   9        6.68      -13.67     16.72 o 
   8   8   9        0.81       21.35     14.60 o 
   9   8   9        2.80       35.45     17.24 o 
  -9   9   9        0.91       -5.70     16.82 o 
  -8   9   9       21.77       24.71     12.73 o 
  -7   9   9        3.04       -3.24      9.88 o 
  -6   9   9      282.99      245.21     28.19 o 
  -5   9   9        0.02       -4.20      5.68 o 
  -4   9   9      171.49      132.75      8.38 o 
  -3   9   9       50.84       58.60      6.41 o 
  -2   9   9        6.15        2.28      4.51 o 
  -1   9   9       50.81       54.67      9.19 o 
   0   9   9       12.68        9.31      4.11 o 
   1   9   9       20.34       15.11      4.21 o 
   2   9   9      824.65      869.87     20.25 o 
   3   9   9      104.54       85.77      7.89 o 
   4   9   9      226.32      221.05     10.40 o 
   5   9   9      139.41      140.25      9.52 o 
   6   9   9       55.56       36.02     11.13 o 
   7   9   9       53.90       94.17     18.91 o 
   8   9   9       27.54       29.83     17.58 o 
  -9  10   9        2.47      -13.38     13.38 o 
  -8  10   9       49.95       30.13     10.00 o 
  -7  10   9       18.97        9.09     10.40 o 
  -6  10   9       29.85       29.23      8.46 o 
  -5  10   9      463.62      490.62     37.99 o 
  -4  10   9      338.08      314.80     17.82 o 
  -3  10   9      360.19      332.01     11.18 o 
  -2  10   9      489.50      489.68     13.55 o 
  -1  10   9        0.04        0.92      3.95 o 
   0  10   9      100.28       97.42      6.39 o 
   1  10   9      128.90      112.70      7.32 o 
   2  10   9      100.53      103.60      8.17 o 
   3  10   9      199.86      226.43     10.08 o 
   4  10   9      150.68      133.86      7.96 o 
   5  10   9        8.34       13.10      8.45 o 
   6  10   9        0.13        7.68     11.50 o 
   7  10   9       83.13      112.27     17.84 o 
   8  10   9      102.70       70.55     17.70 o 
  -8  11   9        4.07       20.74     11.37 o 
  -7  11   9       41.59       50.91     11.40 o 
  -6  11   9        0.13       -1.38      8.29 o 
  -5  11   9        8.57        2.31      8.74 o 
  -4  11   9      194.93      173.93     10.31 o 
  -3  11   9      220.52      203.43      9.44 o 
  -2  11   9      231.70      210.15      9.94 o 
  -1  11   9      359.16      370.62     15.77 o 
   0  11   9       32.09       22.47      5.02 o 
   1  11   9      115.51      102.56      7.50 o 
   2  11   9       74.12       68.19      7.96 o 
   3  11   9      323.37      354.60     13.48 o 
   4  11   9      487.37      553.18     22.50 o 
   5  11   9       42.39       38.50      7.90 o 
   6  11   9        9.06        1.53     11.98 o 
   7  11   9       17.27        5.82     12.91 o 
   8  11   9        1.22       22.96     13.60 o 
  -8  12   9      150.96      167.94     35.20 o 
  -7  12   9       56.33       50.85     13.24 o 
  -6  12   9       79.16       93.72     21.89 o 
  -5  12   9        0.90       -0.50      8.13 o 
  -4  12   9        3.56       13.29      7.63 o 
  -3  12   9       74.92       77.46      7.60 o 
  -2  12   9        7.89       -3.20      7.16 o 
  -1  12   9        9.59        3.67      5.98 o 
   0  12   9       38.11       22.97      7.19 o 
   1  12   9      249.69      248.28     13.04 o 
   2  12   9      439.46      438.78     17.90 o 
   3  12   9        0.50       -2.73      5.80 o 
   4  12   9      254.16      242.88     18.44 o 
   5  12   9        3.03        2.48      6.45 o 
   6  12   9      126.81      145.72     18.73 o 
   7  12   9        6.33       11.85     11.00 o 
  -8  13   9        1.53      -12.87     17.41 o 
  -7  13   9       11.82       15.57     11.29 o 
  -6  13   9        8.01       23.58     22.06 o 
  -5  13   9       60.20       39.92     13.93 o 
  -4  13   9        6.04       13.77      9.00 o 
  -3  13   9       15.36       16.73     11.69 o 
  -2  13   9        5.88        6.11      7.32 o 
  -1  13   9        0.07        2.86      6.18 o 
   0  13   9      373.91      347.83     15.36 o 
   1  13   9       95.10       85.48     13.85 o 
   2  13   9       99.09       75.29      9.84 o 
   3  13   9      225.20      228.12     16.09 o 
   4  13   9      274.28      311.44     16.89 o 
   5  13   9       85.88       68.93     17.70 o 
   6  13   9        3.48       26.83     14.83 o 
   7  13   9        0.28      -16.25     16.57 o 
  -7  14   9        0.31       -2.84     15.66 o 
  -6  14   9       57.94       94.74     20.22 o 
  -5  14   9       22.10       26.89     15.43 o 
  -4  14   9       38.23       28.86     10.69 o 
  -3  14   9       12.03       12.06      9.08 o 
  -2  14   9      139.19      113.51     50.12 o 
  -1  14   9       13.47       -0.55     24.90 o 
   0  14   9       13.36       10.99      7.40 o 
   1  14   9       27.77       21.39      9.35 o 
   2  14   9        0.46       -0.32      7.71 o 
   3  14   9       21.07       23.51     11.59 o 
   4  14   9       39.10       45.10      9.89 o 
   5  14   9       16.25        2.48     11.40 o 
   6  14   9       38.81       41.00     15.68 o 
   7  14   9        5.49      -11.23     20.46 o 
  -7  15   9       35.78       15.26     19.03 o 
  -6  15   9        5.19       -3.44     32.78 o 
  -5  15   9        2.06      -12.57     12.57 o 
  -4  15   9       33.84       39.94     10.30 o 
  -3  15   9       92.93      109.75     18.35 o 
  -2  15   9       46.85       30.78     11.37 o 
  -1  15   9      297.22      263.52     19.93 o 
   0  15   9       73.62       78.86     15.15 o 
   1  15   9       94.40       82.38     14.61 o 
   2  15   9       62.76       42.57     10.93 o 
   3  15   9        8.72       -4.26      9.81 o 
   4  15   9        0.84      -15.57     15.57 o 
   5  15   9       11.15       40.66     14.51 o 
   6  15   9      125.23      140.38     22.32 o 
  -6  16   9       73.69       89.00     28.44 o 
  -5  16   9       47.31       34.46     13.15 o 
  -4  16   9       53.49       50.52     12.60 o 
  -3  16   9       32.50       26.51     12.78 o 
  -2  16   9        9.44       22.20     14.67 o 
  -1  16   9      203.45      193.58     25.77 o 
   0  16   9      104.19       86.59     15.15 o 
   1  16   9        3.86        2.60     11.24 o 
   2  16   9        0.02       -9.62     11.57 o 
   3  16   9        3.51        5.37     12.70 o 
   4  16   9        6.66       10.80     19.98 o 
   5  16   9       10.90      -15.06     31.60 o 
   6  16   9      125.68      154.69     33.02 o 
  -6  17   9       36.67        2.36     12.90 o 
  -5  17   9       22.55       49.14     14.93 o 
  -4  17   9       42.51       51.71     23.93 o 
  -3  17   9        0.48        1.34     12.16 o 
  -2  17   9       24.49       18.78     19.21 o 
  -1  17   9        8.90       17.44     12.35 o 
   0  17   9       78.55       72.98     17.91 o 
   1  17   9        0.06        3.43     15.23 o 
   2  17   9       14.83       14.30     13.99 o 
   3  17   9       27.80       29.89     16.44 o 
   4  17   9        0.03      -12.66     12.66 o 
   5  17   9      121.72      124.39     20.49 o 
  -5  18   9        6.43       19.67     18.51 o 
  -4  18   9       24.72       16.92     17.32 o 
  -3  18   9       13.53       -7.34     17.38 o 
  -2  18   9       28.18       39.60     12.40 o 
  -1  18   9        4.47       17.90     27.88 o 
   0  18   9       24.04       30.46     13.25 o 
   1  18   9        1.84       14.68     18.07 o 
   2  18   9       19.35       18.97     27.16 o 
   3  18   9        7.06       -0.22     24.87 o 
   4  18   9       34.97       33.97     13.54 o 
  -4  19   9        6.66      -17.87     18.90 o 
  -3  19   9       23.79       38.11     18.72 o 
  -2  19   9       15.96        9.12     21.40 o 
  -1  19   9       44.25       70.55     41.10 o 
   0  19   9      105.39      122.30     51.09 o 
   1  19   9      161.51      148.93     28.44 o 
   2  19   9       39.07       46.62     15.03 o 
   3  19   9        6.43        4.48     15.30 o 
  -2  20   9        8.46       19.63     18.48 o 
  -1  20   9       34.75       33.73     17.23 o 
   0  20   9       84.55      124.06     31.46 o 
   1  20   9        1.68       -2.62     45.05 o 
 -10   0  10       28.12       57.43     23.38 o 
  -9   0  10      120.95      102.80     24.83 o 
  -8   0  10      122.27      167.93     21.99 o 
  -7   0  10      458.98      537.93     38.29 o 
  -6   0  10      448.68      470.82     89.13 o 
  -5   0  10     1746.21     2055.82    132.59 o 
  -4   0  10      177.53      179.73     20.78 o 
  -3   0  10     2813.67     2963.74     93.79 o 
  -2   0  10       15.40       20.88     10.82 o 
  -1   0  10     3273.58     3272.81    146.50 o 
   0   0  10      899.98      805.82     53.76 o 
   1   0  10       12.66       13.04     11.51 o 
   2   0  10       42.36       54.06      5.32 o 
   3   0  10      176.54      188.68     13.47 o 
   4   0  10      261.12      227.92     14.28 o 
   5   0  10        9.68        5.81      7.65 o 
   6   0  10       88.21       74.73     16.06 o 
   7   0  10      147.34      193.46     27.47 o 
   8   0  10       10.10        4.44     24.49 o 
   9   0  10        0.62        5.20     25.94 o 
 -10   1  10        5.26       -5.42     12.69 o 
  -9   1  10       36.72       62.35     15.01 o 
  -8   1  10       76.56      101.88     13.43 o 
  -7   1  10       21.61       28.33      7.17 o 
  -6   1  10       43.70       43.64      7.39 o 
  -5   1  10      178.90      187.97     23.84 o 
  -4   1  10       57.76       64.65      4.04 o 
  -3   1  10       56.49       54.62      4.39 o 
  -2   1  10      112.01       96.97     11.12 o 
  -1   1  10       13.84        8.71      7.02 o 
   0   1  10        7.85        4.46      9.48 o 
   1   1  10       81.22       63.65      9.91 o 
   2   1  10       73.69       65.32      3.49 o 
   3   1  10      179.89      195.50      7.09 o 
   4   1  10        9.64       -3.25      4.27 o 
   5   1  10      187.38      200.25      9.72 o 
   6   1  10       34.33       43.99      8.48 o 
   7   1  10        5.00        5.81     10.29 o 
   8   1  10       43.09       37.84     15.53 o 
   9   1  10       18.14        4.78     23.76 o 
 -10   2  10       30.03       29.82     13.91 o 
  -9   2  10        0.05      -16.31     16.65 o 
  -8   2  10       16.99       18.15     10.05 o 
  -7   2  10      219.57      258.55     18.54 o 
  -6   2  10        4.76        1.06      4.57 o 
  -5   2  10     3027.66     3404.24    118.72 o 
  -4   2  10      105.11      100.03      4.92 o 
  -3   2  10       92.82       88.82      7.79 o 
  -2   2  10      560.23      453.44     34.13 o 
  -1   2  10      144.12      125.53     34.54 o 
   0   2  10      728.43      677.14     28.98 o 
   1   2  10     1383.36     1497.38     24.94 o 
   2   2  10      763.10      808.54     17.03 o 
   3   2  10       37.00       37.67      3.82 o 
   4   2  10        4.63        2.61      3.25 o 
   5   2  10        1.51       -0.52      5.14 o 
   6   2  10      402.31      464.66     26.52 o 
   7   2  10        3.24       14.00     11.03 o 
   8   2  10        0.57      -10.61     16.99 o 
   9   2  10        0.31      -11.14     12.58 o 
 -10   3  10       37.22       32.38     12.18 o 
  -9   3  10        5.35        4.92     11.56 o 
  -8   3  10       20.96       23.84      9.45 o 
  -7   3  10      155.19      184.19     19.35 o 
  -6   3  10        2.50       11.79      6.25 o 
  -5   3  10      112.55      107.13      6.16 o 
  -4   3  10      142.43      150.89     11.69 o 
  -3   3  10       11.00        9.12      2.65 o 
  -2   3  10      300.35      284.37      9.31 o 
  -1   3  10       81.41       51.89     13.94 o 
   0   3  10      594.00      550.53     26.07 o 
   1   3  10      432.46      448.26     14.53 o 
   2   3  10       18.49       16.64      2.79 o 
   3   3  10      248.65      243.16      7.75 o 
   4   3  10        0.19       -5.39      5.39 o 
   5   3  10      148.38      146.15      8.75 o 
   6   3  10       21.29       27.46     11.56 o 
   7   3  10       70.31       74.01     11.80 o 
   8   3  10        0.00       -2.23     12.39 o 
   9   3  10       57.58       41.14     16.68 o 
  -9   4  10       23.75       18.16     17.72 o 
  -8   4  10      422.64      471.91     32.20 o 
  -7   4  10       25.16       12.28     11.07 o 
  -6   4  10       25.06       30.27      7.82 o 
  -5   4  10      320.63      282.45     16.99 o 
  -4   4  10       12.37       13.25      4.91 o 
  -3   4  10      167.08      170.58      5.99 o 
  -2   4  10      844.30      894.38     23.32 o 
  -1   4  10     2824.75     3139.81     62.59 o 
   0   4  10      366.39      401.55     12.58 o 
   1   4  10      158.09      150.92      5.87 o 
   2   4  10      165.19      155.28      5.62 o 
   3   4  10       39.59       38.00      4.35 o 
   4   4  10        3.93        8.61      4.16 o 
   5   4  10       12.40       18.94      6.42 o 
   6   4  10       61.82       61.91     11.51 o 
   7   4  10       11.48       -2.16     10.79 o 
   8   4  10      250.64      279.91     25.14 o 
   9   4  10       13.59       19.73     15.72 o 
  -9   5  10        0.82       -9.41      9.41 o 
  -8   5  10        2.75       -5.44      8.84 o 
  -7   5  10       73.11       73.24     16.61 o 
  -6   5  10      245.59      231.30     22.55 o 
  -5   5  10        0.03       -1.27      4.65 o 
  -4   5  10      278.88      307.34     13.78 o 
  -3   5  10       27.30       20.58      3.74 o 
  -2   5  10      146.86      157.57      7.08 o 
  -1   5  10      486.86      509.30     11.20 o 
   0   5  10      959.50     1041.91     20.52 o 
   1   5  10      123.95      117.36      6.02 o 
   2   5  10       37.84       33.62      3.98 o 
   3   5  10      306.78      317.13     10.06 o 
   4   5  10       13.52       11.38      3.91 o 
   5   5  10       77.24       63.62      6.21 o 
   6   5  10      379.20      400.27     26.91 o 
   7   5  10        0.68       -7.86     11.06 o 
   8   5  10       18.49       15.95     17.12 o 
   9   5  10       26.18       30.35     19.18 o 
  -9   6  10        0.06      -10.27     24.49 o 
  -8   6  10        0.14       -9.03      9.03 o 
  -7   6  10        4.95       17.71     17.02 o 
  -6   6  10       21.37       14.82      7.10 o 
  -5   6  10       18.03        9.41      4.35 o 
  -4   6  10       69.99       68.89      9.34 o 
  -3   6  10      396.44      402.62     20.64 o 
  -2   6  10      569.01      611.54     13.77 o 
  -1   6  10       47.97       42.29      8.65 o 
   0   6  10        4.31        1.65      4.54 o 
   1   6  10      260.20      282.59      7.69 o 
   2   6  10      386.84      424.51     16.12 o 
   3   6  10       23.65       13.80      4.56 o 
   4   6  10       42.02       39.38      5.06 o 
   5   6  10       49.35       43.80      6.21 o 
   6   6  10      166.06      171.69     16.07 o 
   7   6  10        6.99        3.65     11.10 o 
   8   6  10       23.94        8.49     14.54 o 
  -9   7  10       16.39       12.70     12.24 o 
  -8   7  10       10.50       -5.40     10.97 o 
  -7   7  10        5.38        1.03      8.11 o 
  -6   7  10      339.25      358.60     31.56 o 
  -5   7  10      103.48       94.65     12.82 o 
  -4   7  10      487.67      506.29     26.34 o 
  -3   7  10      180.65      186.20      9.07 o 
  -2   7  10      119.73      126.23      5.82 o 
  -1   7  10        0.43        2.75      5.05 o 
   0   7  10      258.41      236.68      7.43 o 
   1   7  10       11.13       14.05      3.44 o 
   2   7  10        0.09        0.97      3.35 o 
   3   7  10       39.36       44.62      5.15 o 
   4   7  10       56.93       55.93      6.53 o 
   5   7  10        4.89       -7.62      9.99 o 
   6   7  10      257.46      271.38     21.21 o 
   7   7  10        0.01        1.65     11.80 o 
   8   7  10       87.32       78.73     16.32 o 
  -9   8  10       46.58       75.46     16.96 o 
  -8   8  10        0.75        0.39     10.46 o 
  -7   8  10       10.29       -7.78      7.78 o 
  -6   8  10       77.76       82.89      9.46 o 
  -5   8  10       62.18       70.27      8.18 o 
  -4   8  10      231.47      218.09      8.88 o 
  -3   8  10        0.28       -1.91      4.94 o 
  -2   8  10        0.12       -0.22      3.96 o 
  -1   8  10        3.65        6.14      3.71 o 
   0   8  10        8.51        7.12      3.65 o 
   1   8  10       10.53       10.68      4.31 o 
   2   8  10        3.36        4.33      3.42 o 
   3   8  10      450.41      467.53     15.34 o 
   4   8  10        0.70        5.60      5.64 o 
   5   8  10       13.55       15.93      6.65 o 
   6   8  10       76.29       47.00     14.55 o 
   7   8  10       40.77       54.64     15.78 o 
   8   8  10        5.45        4.47     12.81 o 
  -9   9  10        0.13       -1.98     12.19 o 
  -8   9  10        0.05       17.37      9.88 o 
  -7   9  10        0.41        4.63      8.92 o 
  -6   9  10       35.00       22.14     16.65 o 
  -5   9  10      252.02      242.07     20.55 o 
  -4   9  10      162.06      186.92      8.68 o 
  -3   9  10        4.63        1.47      3.86 o 
  -2   9  10       32.97       24.13      5.11 o 
  -1   9  10       18.21       14.61      4.54 o 
   0   9  10      175.13      188.76      8.09 o 
   1   9  10      416.68      441.52     13.47 o 
   2   9  10     1799.47     1900.62     42.36 o 
   3   9  10      110.45       91.91      7.43 o 
   4   9  10       54.72       45.28      9.08 o 
   5   9  10      123.83      134.85     15.95 o 
   6   9  10      227.99      245.85     21.09 o 
   7   9  10        4.96       -4.87     13.69 o 
   8   9  10       70.33       56.92     16.86 o 
  -8  10  10       40.72       42.27     12.99 o 
  -7  10  10        2.73       21.94     13.40 o 
  -6  10  10        7.10       21.07      9.97 o 
  -5  10  10        0.17        0.35      8.37 o 
  -4  10  10      417.81      421.24     14.17 o 
  -3  10  10        0.11       -2.71      5.49 o 
  -2  10  10       40.61       36.88      5.42 o 
  -1  10  10       60.22       60.70      5.49 o 
   0  10  10       45.70       39.78      5.67 o 
   1  10  10      158.38      139.05     12.91 o 
   2  10  10       52.48       52.49      5.55 o 
   3  10  10       64.68       58.93      5.98 o 
   4  10  10      193.28      186.54     12.15 o 
   5  10  10       13.11       22.55      8.27 o 
   6  10  10        0.85       11.27     13.70 o 
   7  10  10        7.46        4.71     12.81 o 
   8  10  10       13.78       35.89     30.73 o 
  -8  11  10       33.37       24.71     14.32 o 
  -7  11  10        0.00      -11.50     11.50 o 
  -6  11  10       17.42       34.15      8.41 o 
  -5  11  10        7.38        9.29      7.93 o 
  -4  11  10        1.77       12.26      7.12 o 
  -3  11  10      286.50      235.37     10.83 o 
  -2  11  10       44.41       49.65      6.65 o 
  -1  11  10        7.12        1.05      6.36 o 
   0  11  10        0.01        1.59      6.27 o 
   1  11  10       65.44       40.01      7.35 o 
   2  11  10       58.11       66.34      9.25 o 
   3  11  10      199.84      216.14     11.88 o 
   4  11  10       88.90      111.75     15.12 o 
   5  11  10       47.11       33.43      9.76 o 
   6  11  10        7.42       44.13     12.36 o 
   7  11  10        3.31       22.52     16.52 o 
  -8  12  10       35.30       45.93     17.10 o 
  -7  12  10        5.73       29.54     13.12 o 
  -6  12  10        2.52        3.46     10.78 o 
  -5  12  10        0.90       -4.58      8.34 o 
  -4  12  10        0.50       -6.79      7.66 o 
  -3  12  10       22.52       10.46      7.31 o 
  -2  12  10      472.38      468.64     17.81 o 
  -1  12  10       23.92       13.20      7.46 o 
   0  12  10      400.34      388.36     16.03 o 
   1  12  10      118.63       98.56     10.73 o 
   2  12  10        0.07        4.24      6.31 o 
   3  12  10       84.73       63.80     11.40 o 
   4  12  10       15.14        9.29      9.99 o 
   5  12  10       53.79       58.91     13.84 o 
   6  12  10        4.37       -0.87     12.79 o 
   7  12  10       80.74       24.86     16.69 o 
  -7  13  10      116.06      102.63     15.02 o 
  -6  13  10      237.30      341.77     43.51 o 
  -5  13  10       59.52       72.25     18.40 o 
  -4  13  10        0.92       -3.37      9.53 o 
  -3  13  10      125.71      129.27     16.61 o 
  -2  13  10       82.47       69.02     11.25 o 
  -1  13  10      273.95      261.22     18.97 o 
   0  13  10      250.07      222.26     20.42 o 
   1  13  10       53.66       45.94      9.02 o 
   2  13  10       28.05       34.07     10.16 o 
   3  13  10      160.84      153.45     16.13 o 
   4  13  10      226.14      230.90     21.77 o 
   5  13  10       23.42       40.83     16.77 o 
   6  13  10        3.55       -2.23     16.40 o 
  -7  14  10       30.22       61.94     17.72 o 
  -6  14  10      161.64      190.28     26.74 o 
  -5  14  10       17.43        7.33     13.97 o 
  -4  14  10        6.90        2.31      9.65 o 
  -3  14  10      150.95      137.60     28.13 o 
  -2  14  10        3.53        6.31     11.58 o 
  -1  14  10       76.82       94.26     13.63 o 
   0  14  10        5.39       24.53     12.06 o 
   1  14  10       67.72       52.49     11.80 o 
   2  14  10      123.11      139.59     16.19 o 
   3  14  10       11.91       21.60      8.34 o 
   4  14  10       48.69       28.47     10.77 o 
   5  14  10        0.70      -13.54     14.06 o 
   6  14  10        8.23      -11.96     18.21 o 
  -6  15  10        0.86       10.60     13.51 o 
  -5  15  10       17.55       11.20      9.60 o 
  -4  15  10       13.24       13.93      9.87 o 
  -3  15  10       91.96       70.82     15.46 o 
  -2  15  10        6.61       16.67     12.58 o 
  -1  15  10        1.69       -1.24     16.34 o 
   0  15  10       28.97       21.80     14.88 o 
   1  15  10       65.68       49.25     16.68 o 
   2  15  10       59.56       78.01     14.85 o 
   3  15  10       71.34       54.93     10.03 o 
   4  15  10       14.05       53.73     27.68 o 
   5  15  10      176.86      177.92     39.09 o 
  -6  16  10        0.12        0.60     15.20 o 
  -5  16  10        5.71       -4.52      9.89 o 
  -4  16  10       44.71       33.12     12.87 o 
  -3  16  10        0.67        7.98     14.32 o 
  -2  16  10       63.65       76.24     14.61 o 
  -1  16  10       30.13       20.83     15.19 o 
   0  16  10       11.37      -12.84     13.72 o 
   1  16  10       70.65       36.51     14.61 o 
   2  16  10        8.55       13.34     15.10 o 
   3  16  10        4.74        5.32     10.67 o 
   4  16  10       13.82       16.51     11.52 o 
   5  16  10       11.73        2.97     14.06 o 
  -5  17  10        3.45       -2.64     12.60 o 
  -4  17  10        8.16       -0.37     10.83 o 
  -3  17  10       11.16       24.12     13.57 o 
  -2  17  10       18.53       16.42     11.25 o 
  -1  17  10      247.60      234.60     30.35 o 
   0  17  10       56.05       28.89     13.43 o 
   1  17  10       29.29       13.77     20.64 o 
   2  17  10       63.84       74.61     16.52 o 
   3  17  10       14.73       13.00     21.43 o 
   4  17  10       27.42       18.12      9.89 o 
  -4  18  10       10.62       26.22     18.94 o 
  -3  18  10        1.91       -2.26     15.92 o 
  -2  18  10       77.28       57.90     16.72 o 
  -1  18  10        0.17       -5.20     10.45 o 
   0  18  10       32.54       76.88     19.77 o 
   1  18  10       10.70       21.78     22.54 o 
   2  18  10      118.04       87.35     18.44 o 
   3  18  10        3.80      -39.26     40.86 o 
  -2  19  10       40.96       39.28     20.57 o 
  -1  19  10        7.65        8.52     18.65 o 
   0  19  10       42.06       15.90     13.55 o 
   1  19  10        6.40      -18.30     18.30 o 
   2  19  10       16.62       26.44     15.16 o 
  -9   1  11        4.69       33.99     13.54 o 
  -8   1  11        4.79        5.69      8.47 o 
  -7   1  11      119.48      108.26     11.76 o 
  -6   1  11      335.53      358.27     13.85 o 
  -5   1  11      176.98      161.76     10.17 o 
  -4   1  11       34.30       42.46      3.51 o 
  -3   1  11     3153.05     3266.50    138.59 o 
  -2   1  11      107.24       84.16     12.81 o 
  -1   1  11      170.03      143.08     38.67 o 
   0   1  11      267.62      261.68     18.38 o 
   1   1  11      382.49      368.81     32.36 o 
   2   1  11       81.53       86.61      6.13 o 
   3   1  11      107.08       91.47      5.11 o 
   4   1  11      155.47      152.78      7.87 o 
   5   1  11        8.80       14.06      6.60 o 
   6   1  11        1.88       21.99     13.39 o 
   7   1  11       63.93       73.71     13.90 o 
   8   1  11       68.37       48.26     18.00 o 
  -9   2  11        6.37       -4.44     10.39 o 
  -8   2  11       58.50       43.72      9.34 o 
  -7   2  11       57.37       57.13      9.51 o 
  -6   2  11        9.78        6.66      4.71 o 
  -5   2  11       14.25        7.28      4.26 o 
  -4   2  11        0.00        5.69      2.88 o 
  -3   2  11     2382.42     2509.14     39.84 o 
  -2   2  11       22.73       30.64     17.41 o 
  -1   2  11     2527.25     2566.87     81.86 o 
   0   2  11        1.57       -8.83      9.95 o 
   1   2  11        0.40        2.98     18.00 o 
   2   2  11      424.92      431.89     14.01 o 
   3   2  11      310.90      338.93      9.97 o 
   4   2  11      466.04      479.28     17.18 o 
   5   2  11       12.90       10.70      5.76 o 
   6   2  11       97.58      118.74     12.33 o 
   7   2  11       21.95       26.98     13.90 o 
   8   2  11        0.78       29.82     12.99 o 
  -9   3  11       77.68       49.35     12.31 o 
  -8   3  11        0.91       -8.86      9.01 o 
  -7   3  11       26.53       30.74      9.66 o 
  -6   3  11       34.62       28.00     10.75 o 
  -5   3  11       19.64       27.75      9.13 o 
  -4   3  11        0.00       -3.09      3.09 o 
  -3   3  11      592.05      627.73     14.31 o 
  -2   3  11      916.69      901.61     51.33 o 
  -1   3  11      147.58      139.25     13.92 o 
   0   3  11        0.80        1.12      9.62 o 
   1   3  11        8.78       15.21      3.18 o 
   2   3  11       27.59       22.25      3.14 o 
   3   3  11       52.90       61.68      6.10 o 
   4   3  11       92.89       96.39      8.06 o 
   5   3  11      152.20      151.26      9.99 o 
   6   3  11       12.83       10.82     10.54 o 
   7   3  11        1.66      -14.73     14.73 o 
   8   3  11      213.35      238.58     35.20 o 
  -9   4  11       13.87        0.33     10.84 o 
  -8   4  11        0.35        7.01     10.69 o 
  -7   4  11        9.37        2.22      5.75 o 
  -6   4  11       10.99        3.12      6.45 o 
  -5   4  11      665.72      658.01     28.20 o 
  -4   4  11      113.24      136.44     12.31 o 
  -3   4  11      122.20      100.89      5.32 o 
  -2   4  11      243.21      208.79     21.85 o 
  -1   4  11      560.81      526.14     37.25 o 
   0   4  11      929.16      992.55     44.78 o 
   1   4  11        6.75        6.25      2.14 o 
   2   4  11        9.27        4.16      2.76 o 
   3   4  11        2.64        3.83      3.82 o 
   4   4  11        2.30        9.16      4.93 o 
   5   4  11      309.96      323.09     14.94 o 
   6   4  11       81.22       72.82     13.46 o 
   7   4  11       17.03      -14.20     14.20 o 
   8   4  11       24.74       26.08     13.17 o 
  -9   5  11        0.81       20.96     23.38 o 
  -8   5  11        7.10       16.23      9.17 o 
  -7   5  11      149.52      166.18     30.67 o 
  -6   5  11       17.12       20.77      6.74 o 
  -5   5  11       72.25       56.79      5.86 o 
  -4   5  11       70.64       84.13      5.67 o 
  -3   5  11       41.44       39.67      3.61 o 
  -2   5  11      395.38      404.66     15.54 o 
  -1   5  11      703.87      802.13     20.97 o 
   0   5  11     1632.04     1711.79     29.48 o 
   1   5  11      325.43      330.19      9.19 o 
   2   5  11      827.65      857.74     19.64 o 
   3   5  11       86.37       83.89      5.91 o 
   4   5  11      299.03      303.06     11.88 o 
   5   5  11      255.22      244.30     16.89 o 
   6   5  11        1.44        3.65      8.08 o 
   7   5  11        8.36       18.10     14.75 o 
   8   5  11       67.09       60.83     21.12 o 
  -9   6  11       11.20       18.67     10.79 o 
  -8   6  11        4.19        0.92      8.84 o 
  -7   6  11      145.54      120.63     11.36 o 
  -6   6  11      165.76      160.23     12.80 o 
  -5   6  11      387.25      433.78     24.96 o 
  -4   6  11      241.83      245.11     12.64 o 
  -3   6  11      557.50      560.46     29.56 o 
  -2   6  11       13.92       18.05      3.21 o 
  -1   6  11        0.06        1.68      2.48 o 
   0   6  11      104.60       98.64      4.52 o 
   1   6  11      319.44      321.29     10.45 o 
   2   6  11      636.66      685.07     14.38 o 
   3   6  11      161.13      175.08      8.16 o 
   4   6  11      672.61      726.04     24.13 o 
   5   6  11      174.57      207.96     19.91 o 
   6   6  11      117.77      106.73     14.79 o 
   7   6  11       39.58       25.52     14.75 o 
   8   6  11        3.65       -4.77     12.00 o 
  -9   7  11        3.58      -11.34     18.56 o 
  -8   7  11        4.01        5.95     14.18 o 
  -7   7  11        1.71        7.75      9.16 o 
  -6   7  11        0.84        3.67      7.51 o 
  -5   7  11        3.33       -2.48      6.24 o 
  -4   7  11      302.50      319.49     14.04 o 
  -3   7  11      682.48      728.36     18.22 o 
  -2   7  11       35.09       22.87      4.31 o 
  -1   7  11        5.61        3.31      4.18 o 
   0   7  11        5.16        7.17      3.57 o 
   1   7  11      497.65      519.75     13.41 o 
   2   7  11     1098.47     1219.59     29.33 o 
   3   7  11      311.90      335.85     11.97 o 
   4   7  11       62.80       69.03      6.43 o 
   5   7  11      240.23      294.09     28.24 o 
   6   7  11       17.64       30.07     10.64 o 
   7   7  11      223.95      224.45     22.58 o 
   8   7  11        1.18      -14.80     14.80 o 
  -8   8  11        1.21        8.00     11.74 o 
  -7   8  11       80.80       82.93     15.65 o 
  -6   8  11        0.12       -7.31      8.18 o 
  -5   8  11        3.31       -3.40      6.63 o 
  -4   8  11        8.93       33.42      6.38 o 
  -3   8  11      401.12      389.00     12.14 o 
  -2   8  11      988.95     1082.32     24.35 o 
  -1   8  11      193.48      197.85      7.58 o 
   0   8  11      105.30      107.88      9.85 o 
   1   8  11        1.61        3.56      4.45 o 
   2   8  11       50.87       40.46      5.94 o 
   3   8  11      207.64      182.25      9.30 o 
   4   8  11      168.52      180.51      9.34 o 
   5   8  11       82.80       81.03     10.42 o 
   6   8  11      116.36      141.34     29.93 o 
   7   8  11        0.00       -9.95     18.17 o 
   8   8  11       21.58       14.57     27.61 o 
  -8   9  11        0.39       15.45     13.36 o 
  -7   9  11      176.77      185.65     15.01 o 
  -6   9  11       15.39       15.67      8.13 o 
  -5   9  11       68.70       70.79     15.38 o 
  -4   9  11        0.15       -3.08      5.60 o 
  -3   9  11      349.29      362.84     20.51 o 
  -2   9  11       68.01       60.18      5.94 o 
  -1   9  11        4.03        8.82      5.56 o 
   0   9  11       16.11       16.14      4.89 o 
   1   9  11       96.28       95.22      7.25 o 
   2   9  11       44.28       43.53      5.49 o 
   3   9  11      735.61      808.57     19.32 o 
   4   9  11       69.18       77.14     11.94 o 
   5   9  11      151.49      170.91     12.19 o 
   6   9  11       62.68       67.46     12.51 o 
   7   9  11        8.02        2.25     13.60 o 
  -8  10  11       28.39       15.23      9.78 o 
  -7  10  11        1.33       -8.95      8.95 o 
  -6  10  11      140.74      153.93     19.70 o 
  -5  10  11      653.46      787.10     34.52 o 
  -4  10  11      102.25      111.40      8.66 o 
  -3  10  11       21.69       13.59      6.08 o 
  -2  10  11       60.23       51.48      6.08 o 
  -1  10  11       34.03       25.42      8.12 o 
   0  10  11      440.42      490.90     19.22 o 
   1  10  11      425.43      450.79     16.23 o 
   2  10  11       99.75       87.61      7.16 o 
   3  10  11       14.97        7.93      9.11 o 
   4  10  11       54.66       53.74      8.86 o 
   5  10  11        8.59       25.05     11.00 o 
   6  10  11      112.90      124.02     16.38 o 
   7  10  11       49.35       56.14     15.38 o 
  -7  11  11        0.61       17.05     11.64 o 
  -6  11  11        1.66        9.06      9.92 o 
  -5  11  11        0.58       -7.86      7.86 o 
  -4  11  11        0.00        0.35      8.47 o 
  -3  11  11       22.51       26.00      6.75 o 
  -2  11  11        6.51        8.51      6.51 o 
  -1  11  11      261.79      303.38     21.31 o 
   0  11  11       72.24       67.92      9.63 o 
   1  11  11       33.62       31.25      6.55 o 
   2  11  11        1.49       18.65      5.77 o 
   3  11  11       52.49       41.25      9.60 o 
   4  11  11      174.42      190.83     12.70 o 
   5  11  11        0.82       -1.93     19.35 o 
   6  11  11        3.11       10.48     28.96 o 
   7  11  11        0.76       -5.41     26.98 o 
  -7  12  11      123.51      131.78     15.31 o 
  -6  12  11       64.90       56.73     11.29 o 
  -5  12  11       85.20      134.65     11.94 o 
  -4  12  11       76.16       97.83     11.08 o 
  -3  12  11       38.17       45.75      8.90 o 
  -2  12  11        0.28       -5.89      5.89 o 
  -1  12  11       58.32       65.58      8.51 o 
   0  12  11       80.45       94.05     21.26 o 
   1  12  11       87.24       76.47     11.85 o 
   2  12  11        0.30       -8.51      8.76 o 
   3  12  11       23.87       11.74      9.02 o 
   4  12  11       39.75       63.20     13.99 o 
   5  12  11       61.60       82.37     16.54 o 
   6  12  11        2.61       -2.60     12.22 o 
  -7  13  11        5.80      -24.56     24.56 o 
  -6  13  11        1.29        5.97      9.95 o 
  -5  13  11       42.57       58.20      9.97 o 
  -4  13  11        4.31        4.66      9.76 o 
  -3  13  11       44.90       54.97     12.89 o 
  -2  13  11       36.03       48.30     11.11 o 
  -1  13  11        0.57        1.47      9.22 o 
   0  13  11        2.88       10.76     10.27 o 
   1  13  11        2.44        0.88     15.23 o 
   2  13  11       24.58       34.35     10.21 o 
   3  13  11       52.49       42.69      9.02 o 
   4  13  11        0.20       -6.28      8.71 o 
   5  13  11       63.70       29.07     14.19 o 
   6  13  11       68.23       60.60     16.14 o 
  -6  14  11        6.20       -7.59     12.79 o 
  -5  14  11       59.52       38.08     12.70 o 
  -4  14  11       24.57        7.37     16.20 o 
  -3  14  11       15.21        7.56     26.01 o 
  -2  14  11       18.97       14.96     12.02 o 
  -1  14  11        3.92        7.53     11.60 o 
   0  14  11        3.69        8.49     12.10 o 
   1  14  11       60.05       63.20     13.66 o 
   2  14  11       71.93       62.29     12.76 o 
   3  14  11       32.27       22.12      7.63 o 
   4  14  11       30.33       16.24     14.64 o 
   5  14  11        6.36        9.42     14.91 o 
  -6  15  11       35.41       31.49     18.59 o 
  -5  15  11       19.22       17.29     13.15 o 
  -4  15  11       43.48       47.50     12.60 o 
  -3  15  11       16.37       11.24     13.12 o 
  -2  15  11        2.28       -4.60     21.26 o 
  -1  15  11       53.62       27.42     13.44 o 
   0  15  11       90.12       89.40     23.76 o 
   1  15  11       53.77       35.93     12.52 o 
   2  15  11       52.61       23.05     11.67 o 
   3  15  11        1.49       -8.00      8.00 o 
   4  15  11        7.46        1.89     25.87 o 
   5  15  11       20.52       32.82     26.57 o 
  -5  16  11        8.37       13.73     15.88 o 
  -4  16  11       13.27       24.68     12.52 o 
  -3  16  11       23.49       18.22     14.71 o 
  -2  16  11       56.91       68.67     15.77 o 
  -1  16  11      323.98      353.87     25.18 o 
   0  16  11        2.01        3.19     10.51 o 
   1  16  11       20.62       14.47     15.19 o 
   2  16  11        0.90        2.24     14.39 o 
   3  16  11        8.17       14.49     13.27 o 
   4  16  11       24.03       45.57     13.67 o 
  -4  17  11       29.09       50.61     15.01 o 
  -3  17  11        1.06        1.84     16.53 o 
  -2  17  11        3.32       18.10     13.06 o 
  -1  17  11        0.47       -7.62     40.44 o 
   0  17  11        0.23       11.40     20.25 o 
   1  17  11       19.37       32.11     15.95 o 
   2  17  11       14.40        7.30     12.28 o 
   3  17  11       10.53       10.51     17.22 o 
  -2  18  11        5.51       23.10     24.62 o 
  -1  18  11        2.98        9.23     13.51 o 
   0  18  11       25.80       63.40     23.38 o 
   1  18  11      131.59      135.06     26.43 o 
  -9   0  12        2.05        0.00     19.14 o 
  -7   0  12      127.94      125.62     16.93 o 
  -6   0  12        6.28       -4.23      8.46 o 
  -5   0  12       98.91       91.41     18.80 o 
  -4   0  12      248.16      174.96     14.32 o 
  -3   0  12      101.14       58.34     16.30 o 
  -2   0  12      582.42      500.06     37.18 o 
  -1   0  12      561.07      544.80     40.86 o 
   0   0  12      722.48      807.55     49.94 o 
   1   0  12     2209.68     2408.72    116.46 o 
   2   0  12      655.95      699.94     24.89 o 
   3   0  12       44.47       49.43      7.30 o 
   4   0  12        0.58       30.95     55.70 o 
   5   0  12      190.67      186.73     20.74 o 
   6   0  12       64.04       62.98     18.52 o 
   7   0  12      146.79      163.22     21.50 o 
   8   0  12      187.88      134.43     24.49 o 
  -9   1  12        0.75       13.95     11.54 o 
  -8   1  12        2.40       10.29     10.18 o 
  -7   1  12       27.11       17.40      7.67 o 
  -6   1  12       32.97       17.05      6.68 o 
  -5   1  12      137.50      125.04      6.27 o 
  -4   1  12      319.14      322.94      9.84 o 
  -3   1  12      279.21      208.62     33.16 o 
  -2   1  12      182.03      215.01     23.72 o 
  -1   1  12        2.05      -10.12     10.12 o 
   0   1  12      133.42      117.64     13.46 o 
   1   1  12      270.46      272.41     18.31 o 
   2   1  12      212.16      211.00      8.34 o 
   3   1  12      249.93      235.80      8.26 o 
   4   1  12       83.60       70.52      6.00 o 
   5   1  12      125.56      117.49      8.94 o 
   6   1  12        7.56       27.40     11.27 o 
   7   1  12        0.01       21.66     10.97 o 
   8   1  12        1.52        9.33     14.80 o 
  -9   2  12      119.32       34.34     32.81 o 
  -8   2  12       16.24        7.88     21.47 o 
  -7   2  12       56.30       55.35      8.46 o 
  -6   2  12       34.98       25.61      7.15 o 
  -5   2  12      318.62      300.21     20.89 o 
  -4   2  12      136.03      130.47      8.11 o 
  -3   2  12      708.29      712.16     34.50 o 
  -2   2  12      506.38      511.20     28.62 o 
  -1   2  12       11.36       15.21     10.85 o 
   0   2  12     1197.81     1157.71     50.79 o 
   1   2  12      571.53      601.76     30.24 o 
   2   2  12      697.29      755.50     20.56 o 
   3   2  12      131.75      128.77      5.86 o 
   4   2  12        7.05        6.94      4.57 o 
   5   2  12        6.01        5.57      7.18 o 
   6   2  12      179.00      177.05     15.51 o 
   7   2  12       24.47       13.89     14.67 o 
   8   2  12       21.53        5.06     14.11 o 
  -9   3  12        2.19      -28.16     28.16 o 
  -8   3  12        2.29        9.95      9.50 o 
  -7   3  12        2.46        9.55     14.54 o 
  -6   3  12       36.23       59.29     13.98 o 
  -5   3  12        5.35       13.91      4.50 o 
  -4   3  12      137.00      123.35      8.61 o 
  -3   3  12       32.83       37.46     17.13 o 
  -2   3  12      165.77      118.14     13.93 o 
  -1   3  12      654.20      674.80     34.16 o 
   0   3  12      305.83      262.00     39.12 o 
   1   3  12       86.42       69.87     11.88 o 
   2   3  12       10.61       12.03      4.01 o 
   3   3  12      396.38      424.52     11.75 o 
   4   3  12      158.57      160.08      8.06 o 
   5   3  12       76.76       48.45     14.39 o 
   6   3  12      173.52      140.19     15.17 o 
   7   3  12       27.09        8.61     24.28 o 
   8   3  12        0.20        2.52     13.99 o 
  -9   4  12        3.24      -21.23     21.23 o 
  -8   4  12        4.86       -7.57      7.57 o 
  -7   4  12       69.25       76.81     11.17 o 
  -6   4  12       44.80       32.25      6.96 o 
  -5   4  12      188.06      173.18     14.92 o 
  -4   4  12       66.37       84.85      5.64 o 
  -3   4  12       58.37       57.83      5.71 o 
  -2   4  12      561.19      546.18     38.98 o 
  -1   4  12     2350.42     2524.80    118.23 o 
   0   4  12      294.34      257.86     53.10 o 
   1   4  12      429.67      460.19     15.09 o 
   2   4  12      101.25       85.05      6.64 o 
   3   4  12      479.99      564.56     15.86 o 
   4   4  12      372.42      399.79     13.97 o 
   5   4  12       70.79       71.85      8.62 o 
   6   4  12        4.61       11.60     12.16 o 
   7   4  12        2.90        2.56     14.20 o 
   8   4  12        9.97       11.18     16.89 o 
  -8   5  12        1.07       -1.55     14.80 o 
  -7   5  12        7.04        0.04      5.70 o 
  -6   5  12        2.81       14.83     14.41 o 
  -5   5  12        2.04       -4.62      4.95 o 
  -4   5  12       14.16       11.56      3.52 o 
  -3   5  12      462.17      466.26     11.33 o 
  -2   5  12       20.44       34.34     18.73 o 
  -1   5  12       14.66       18.62     14.77 o 
   0   5  12       33.37       18.16     12.92 o 
   1   5  12      387.76      430.57     12.05 o 
   2   5  12      359.50      384.66     10.49 o 
   3   5  12      461.46      532.53     15.80 o 
   4   5  12      139.18      146.17     14.82 o 
   5   5  12        8.66        9.80      6.74 o 
   6   5  12        2.09       -9.90      9.90 o 
   7   5  12      174.22      192.27     21.42 o 
  -8   6  12       22.46        2.17      8.41 o 
  -7   6  12        5.90       -7.30      8.62 o 
  -6   6  12       47.99       75.67     13.83 o 
  -5   6  12      136.53      162.98     16.75 o 
  -4   6  12      366.18      360.51     11.29 o 
  -3   6  12      286.40      270.20     13.67 o 
  -2   6  12        0.11       -2.13      2.26 o 
  -1   6  12      340.45      312.13      7.70 o 
   0   6  12       46.03       48.05      4.43 o 
   1   6  12      923.08      934.42     20.24 o 
   2   6  12      164.63      140.77     10.37 o 
   3   6  12       20.52       14.54      6.56 o 
   4   6  12        0.37        0.34      5.57 o 
   5   6  12        8.60        6.31      8.56 o 
   6   6  12       51.90       46.54     11.43 o 
   7   6  12       10.20        2.29     22.20 o 
  -8   7  12        0.12        2.84     11.11 o 
  -7   7  12        2.84       16.75      9.76 o 
  -6   7  12        1.55        1.17      7.27 o 
  -5   7  12      116.23       98.03      9.76 o 
  -4   7  12      134.09      106.95      8.37 o 
  -3   7  12      250.89      241.01     12.43 o 
  -2   7  12        1.05       -0.20      5.28 o 
  -1   7  12        7.68       15.29      3.21 o 
   0   7  12      895.62      955.73     20.84 o 
   1   7  12      256.42      278.52     12.67 o 
   2   7  12        5.04        3.00      3.85 o 
   3   7  12      554.44      563.61     14.75 o 
   4   7  12       26.46       11.12     12.93 o 
   5   7  12      440.24      612.62     69.38 o 
   6   7  12       28.17       20.84     10.09 o 
   7   7  12       43.93       23.91     14.27 o 
  -8   8  12       18.69       60.47     17.28 o 
  -7   8  12       22.98       18.84     17.13 o 
  -6   8  12       46.04       70.65     10.08 o 
  -5   8  12       53.78       61.01      9.20 o 
  -4   8  12        0.27       -6.12      6.64 o 
  -3   8  12        3.74       11.00      4.79 o 
  -2   8  12      163.24      139.79      6.52 o 
  -1   8  12      142.48      125.51      6.44 o 
   0   8  12       95.73       95.55      7.59 o 
   1   8  12        2.41        1.40      3.81 o 
   2   8  12        0.02       -4.53      4.53 o 
   3   8  12        5.62       14.66      9.02 o 
   4   8  12       99.54      125.28     11.49 o 
   5   8  12       66.14       69.49     31.73 o 
   6   8  12        5.08       11.09     11.16 o 
   7   8  12       15.10       45.94     13.83 o 
  -7   9  12        0.58        7.42     11.34 o 
  -6   9  12      149.47      160.34     37.32 o 
  -5   9  12        0.79        4.46      7.15 o 
  -4   9  12       14.06        9.40      8.46 o 
  -3   9  12       10.72       13.51      6.07 o 
  -2   9  12        7.32        6.95      4.83 o 
  -1   9  12      168.19      169.53      8.28 o 
   0   9  12       24.32       23.42      4.98 o 
   1   9  12      400.74      388.58     14.02 o 
   2   9  12       34.42       46.83      7.94 o 
   3   9  12        1.45        6.60      6.75 o 
   4   9  12      125.44      119.42     10.72 o 
   5   9  12      115.64      145.37     18.37 o 
   6   9  12        0.35        8.92     15.09 o 
   7   9  12        1.14       12.85     15.54 o 
  -7  10  12       60.86       65.49     14.08 o 
  -6  10  12        5.33       15.57     10.18 o 
  -5  10  12       24.57       30.39     10.41 o 
  -4  10  12       48.71       35.98      7.79 o 
  -3  10  12       60.13       58.56      8.79 o 
  -2  10  12        5.52       -7.45      7.45 o 
  -1  10  12        0.06        0.27      5.84 o 
   0  10  12        0.88       -5.20      5.20 o 
   1  10  12       19.06       11.21      6.00 o 
   2  10  12        4.34        6.64      6.65 o 
   3  10  12       99.70      112.84      9.92 o 
   4  10  12       71.54       79.37     10.93 o 
   5  10  12        8.98       17.20     11.02 o 
  -7  11  12        8.96        1.40     10.67 o 
  -6  11  12       68.27       77.80     11.11 o 
  -5  11  12       87.07       91.20     10.26 o 
  -4  11  12       87.31       70.01     10.82 o 
  -3  11  12       57.99       33.19      9.14 o 
  -2  11  12        7.78        8.38      7.08 o 
  -1  11  12       19.16       21.12      9.03 o 
   0  11  12       86.92       95.10     15.22 o 
   1  11  12        2.15        9.20      8.24 o 
   2  11  12       22.84       28.04     12.62 o 
   3  11  12        0.64        6.78      7.05 o 
   4  11  12       58.00       62.57      9.51 o 
   5  11  12       74.70       40.32     14.94 o 
   6  11  12      112.91      114.05     18.47 o 
  -6  12  12        6.45        6.80     10.93 o 
  -5  12  12       12.75        9.30      9.50 o 
  -4  12  12        0.36       -2.58      7.58 o 
  -3  12  12       15.26       16.46     10.03 o 
  -2  12  12        2.94        7.34      9.01 o 
  -1  12  12       13.02       13.46      9.29 o 
   0  12  12       30.02       22.96     10.12 o 
   1  12  12       52.60       56.01     11.43 o 
   2  12  12        3.12       13.41      9.49 o 
   3  12  12       25.70       39.07      7.79 o 
   4  12  12        3.63       -4.44     10.03 o 
   5  12  12       18.50        6.04     14.35 o 
  -6  13  12       13.72       17.66     13.69 o 
  -5  13  12       69.52       78.44     34.54 o 
  -4  13  12        2.75       -2.86     14.28 o 
  -3  13  12       96.41       99.05     19.49 o 
  -2  13  12        4.95       16.92     11.42 o 
  -1  13  12       72.93       75.32     13.32 o 
   0  13  12       63.11       67.19     14.29 o 
   1  13  12        0.49       23.91      9.74 o 
   2  13  12       21.72       36.47      9.26 o 
   3  13  12       25.20       20.20      9.15 o 
   4  13  12       20.65       27.40     16.44 o 
   5  13  12        6.73       15.23     15.68 o 
  -5  14  12        0.09      -12.76     13.53 o 
  -4  14  12       19.43       -2.97     12.09 o 
  -3  14  12       73.33       88.96     16.31 o 
  -2  14  12       10.48       20.95     31.42 o 
  -1  14  12        5.73       -2.66     11.13 o 
   0  14  12       15.06       25.56     11.88 o 
   1  14  12       23.27       18.19     12.12 o 
   2  14  12      115.04      110.12     14.92 o 
   3  14  12       13.60       16.99     11.09 o 
   4  14  12       63.36       58.67     11.57 o 
  -5  15  12        0.57       23.31     18.80 o 
  -4  15  12       19.45       -0.76     21.78 o 
  -3  15  12        1.05       14.37     10.82 o 
  -2  15  12        0.54       -4.65     13.53 o 
  -1  15  12       18.24       11.25     10.97 o 
   0  15  12       25.78       33.90     12.09 o 
   1  15  12        7.86       -3.28     10.73 o 
   2  15  12       49.08       63.57     11.17 o 
   3  15  12       15.72       11.92     21.40 o 
   4  15  12       57.33       22.05     14.64 o 
  -2  16  12       12.63        9.14     16.79 o 
  -1  16  12       28.37       23.49     13.56 o 
   0  16  12       29.04       26.93     21.88 o 
   1  16  12        2.76        5.31     14.25 o 
   2  16  12        0.93      -10.18     15.52 o 
   3  16  12        0.28       11.14     23.31 o 
  -2  17  12       15.01       16.37     16.37 o 
  -1  17  12        0.20       -2.22     15.47 o 
   0  17  12       18.71        7.28     14.64 o 
   1  17  12        0.65        0.00     14.50 o 
  -8   1  13       20.00       61.74     32.81 o 
  -7   1  13       53.32       54.73     32.05 o 
  -6   1  13        6.00        7.02      5.92 o 
  -5   1  13       25.73       22.49      4.39 o 
  -4   1  13       38.40       54.98     13.77 o 
  -3   1  13      168.07      105.02     14.52 o 
  -2   1  13        0.08       17.51     18.21 o 
  -1   1  13      295.25      283.64     20.41 o 
   0   1  13      179.87      197.04     29.62 o 
   1   1  13       44.48       48.39     15.11 o 
   2   1  13       28.99       13.39     11.10 o 
   3   1  13       56.48       49.95      7.39 o 
   4   1  13      372.23      442.70     16.09 o 
   5   1  13        5.14       11.29      9.40 o 
  -8   2  13       34.35       -3.88     21.16 o 
  -7   2  13        0.97       -4.72     21.16 o 
  -6   2  13       30.18       31.52      9.77 o 
  -5   2  13        2.54        7.50      3.84 o 
  -4   2  13      130.23      106.92     16.25 o 
  -3   2  13       22.48       20.71     21.02 o 
  -2   2  13       22.89        2.49     11.73 o 
  -1   2  13      414.31      409.45     28.00 o 
   0   2  13       72.19       45.69     16.75 o 
   1   2  13      278.65      293.12     21.38 o 
   2   2  13      125.90      135.79     19.53 o 
   3   2  13        0.94        3.83      3.25 o 
   4   2  13        9.71        3.76      5.69 o 
   5   2  13       26.51       16.83      9.94 o 
   6   2  13       29.44       12.77     11.73 o 
  -8   3  13        3.12        6.24     32.19 o 
  -7   3  13       70.85       63.54     29.83 o 
  -6   3  13       28.04       24.49     11.24 o 
  -5   3  13       20.94       13.85      4.64 o 
  -4   3  13       21.64       36.00     26.57 o 
  -3   3  13       15.33       16.80     15.99 o 
  -2   3  13        1.68       -3.07      8.75 o 
  -1   3  13      215.10      200.00     18.57 o 
   0   3  13        0.12      -10.51     10.51 o 
   1   3  13       61.59       60.44     14.49 o 
   2   3  13       84.09       84.47      8.25 o 
   3   3  13       11.42        8.01      3.64 o 
   4   3  13        3.08       -6.40      6.40 o 
   5   3  13        0.12       -9.49      9.49 o 
  -8   4  13       36.81       -0.76     22.82 o 
  -7   4  13       74.21      117.99     36.21 o 
  -6   4  13        4.64       -0.76     18.10 o 
  -5   4  13       14.45       14.68      5.39 o 
  -4   4  13      121.60      105.40     15.88 o 
  -3   4  13       79.21       72.70     19.56 o 
  -2   4  13      507.78      432.98     29.44 o 
  -1   4  13      562.22      530.63     30.92 o 
   0   4  13      183.83      166.78     17.61 o 
   1   4  13      193.26      171.48     25.01 o 
   2   4  13       29.91       25.17      4.13 o 
   3   4  13      162.78      132.27      7.06 o 
   4   4  13       38.40       45.03     12.00 o 
   5   4  13      201.80      238.06     25.94 o 
  -8   5  13       13.25       24.49     22.89 o 
  -7   5  13       13.33       18.17     21.30 o 
  -6   5  13       31.42       29.20     23.65 o 
  -5   5  13       35.89       36.51     10.71 o 
  -4   5  13       12.55        2.87      5.95 o 
  -3   5  13        1.26       22.75     22.75 o 
  -2   5  13       22.83       25.73     21.09 o 
  -1   5  13      182.65      145.53     19.32 o 
   0   5  13       10.28        4.35      9.62 o 
   1   5  13      265.88      224.25     20.36 o 
   2   5  13      259.92      245.92     10.12 o 
   3   5  13       13.80       -0.41      5.46 o 
   4   5  13        3.59       13.03      6.74 o 
   5   5  13       28.59       10.53      9.10 o 
  -8   6  13        1.71        3.19     31.70 o 
  -7   6  13        3.98      -22.20     22.20 o 
  -6   6  13       80.74       17.41     29.27 o 
  -5   6  13      126.82      148.46     15.09 o 
  -4   6  13       20.73       14.02      6.78 o 
  -3   6  13       58.76       35.64     14.32 o 
  -2   6  13        5.83       13.32     19.56 o 
  -1   6  13       10.71       -4.05     11.31 o 
   0   6  13      101.79      103.47     37.46 o 
   1   6  13        0.01       -3.19      3.19 o 
   2   6  13       24.67       20.64      7.33 o 
   3   6  13      161.02      186.77     13.71 o 
   4   6  13       10.35        6.99      7.24 o 
   5   6  13        4.15       -4.62     10.10 o 
  -7   7  13        2.34       -3.19     21.43 o 
  -6   7  13        8.57       14.29     26.98 o 
  -5   7  13       91.04       86.09      9.01 o 
  -4   7  13        1.99       14.16      8.05 o 
  -3   7  13       84.21       84.07      8.95 o 
  -2   7  13      206.09      195.50      9.28 o 
  -1   7  13       87.09       67.93      9.77 o 
   0   7  13       97.48      100.91      5.38 o 
   1   7  13        0.77        6.51      6.02 o 
   2   7  13      111.18      119.84     10.88 o 
   3   7  13       47.98       44.97      7.23 o 
   4   7  13       13.72       -2.13      6.81 o 
   5   7  13       11.34        2.05      9.67 o 
  -7   8  13      113.12       81.37     25.53 o 
  -6   8  13       23.61       -0.76     27.05 o 
  -5   8  13      135.04      131.76     14.49 o 
  -4   8  13       86.64       88.39     11.28 o 
  -3   8  13       93.71       93.03     15.23 o 
  -2   8  13       47.59       41.08      8.81 o 
  -1   8  13      153.12      120.40      7.82 o 
   0   8  13       68.96       65.98      6.42 o 
   1   8  13      128.97      129.45     14.88 o 
   2   8  13      202.63      225.26     12.92 o 
   3   8  13       66.63       59.75      8.76 o 
   4   8  13      391.23      430.46     24.24 o 
   5   8  13      220.37      209.62     24.42 o 
  -7   9  13       23.10       47.17     31.21 o 
  -6   9  13        1.89      -21.57     30.31 o 
  -5   9  13      118.37       97.04     24.69 o 
  -4   9  13        0.01        1.50     13.04 o 
  -3   9  13        0.12        1.89     16.37 o 
  -2   9  13        0.49        5.24      7.95 o 
  -1   9  13       21.49        4.46     11.88 o 
   0   9  13        0.78       -4.82      4.82 o 
   1   9  13      111.35      110.16      8.99 o 
   2   9  13       27.85       21.23     10.95 o 
   3   9  13        5.24       -3.83      9.19 o 
   4   9  13       14.94       17.41     17.41 o 
  -6  10  13        2.57       24.76     24.00 o 
  -5  10  13       11.79       -5.55     17.55 o 
  -4  10  13       37.87       42.75     10.18 o 
  -3  10  13        3.14       11.21      9.02 o 
  -2  10  13       11.87       15.03      8.75 o 
  -1  10  13        4.59        2.20     19.70 o 
   0  10  13        1.29       -5.97      8.19 o 
   1  10  13        0.01        1.20      6.41 o 
   2  10  13       92.44       85.72     12.55 o 
   3  10  13       39.09       25.87     23.86 o 
   4  10  13       58.61       74.22     21.23 o 
  -6  11  13       76.25       43.98     24.00 o 
  -5  11  13       35.11       16.72     19.91 o 
  -4  11  13        2.66      -10.34     18.24 o 
  -3  11  13       11.01       11.99     10.71 o 
  -2  11  13        0.99       23.35     28.34 o 
  -1  11  13       15.18       23.64     11.86 o 
   0  11  13       94.13       76.44     15.61 o 
   1  11  13        0.13        8.63     13.28 o 
   2  11  13       32.80       34.05     10.98 o 
   3  11  13      112.58      116.42     15.40 o 
   4  11  13       40.14       24.21     13.60 o 
  -5  12  13       39.43       46.13     25.46 o 
  -4  12  13        1.43       26.15     32.46 o 
  -3  12  13        4.43       13.21     17.83 o 
  -2  12  13       83.06       91.16     15.95 o 
  -1  12  13       10.61      -11.93     11.93 o 
   0  12  13       20.16       42.17     14.77 o 
   1  12  13       65.53       66.39     19.63 o 
   2  12  13       65.92       75.91     41.45 o 
   3  12  13        1.97       -8.96     17.13 o 
  -5  13  13        1.72       19.08     34.96 o 
  -4  13  13       11.79       11.86     30.87 o 
  -1  13  13       14.23       12.69     13.46 o 
   0  13  13       71.43      103.42     19.98 o 
   1  13  13       56.92       98.71     19.77 o 
   2  13  13       45.21       50.07     14.49 o 
   3  13  13       24.41       35.35     13.72 o 
   4  13  13        0.01      -21.71     21.71 o 
   0  14  13       21.56       20.67     16.99 o 
   1  14  13        0.01      -16.09     16.09 o 
   2  14  13       40.20       31.34     12.01 o 
   2  15  13      124.31      129.85     24.14 o 
  -7   0  14        4.96       59.52     32.88 o 
  -6   0  14        5.54      -12.56     20.39 o 
  -5   0  14      109.78       50.85     22.68 o 
  -4   0  14       11.44        7.01     18.73 o 
  -3   0  14        0.15      -23.38     23.38 o 
  -2   0  14      158.59      161.07     31.01 o 
  -1   0  14      151.39      110.22     28.51 o 
   0   0  14      131.16       97.46     22.27 o 
   1   0  14      229.81      286.90     29.83 o 
   2   0  14       46.43       13.73     16.79 o 
   3   0  14        7.31       -7.63     19.84 o 
   4   0  14       35.97       40.51     19.84 o 
  -7   1  14       23.14       32.88     16.63 o 
  -6   1  14        7.05        5.48     16.16 o 
  -5   1  14       16.22      -14.98     20.36 o 
  -4   1  14        0.03       -4.72     18.25 o 
  -3   1  14       67.52       65.23     18.28 o 
  -2   1  14       74.77       46.70     12.33 o 
  -1   1  14       10.00        8.59     11.71 o 
   0   1  14        0.15        2.06     12.33 o 
   1   1  14       26.98       15.92     31.73 o 
   2   1  14       34.00       26.41     12.83 o 
   3   1  14       24.04       29.34     26.36 o 
   4   1  14        4.85      -10.63     10.63 o 
  -7   2  14        0.01       10.20     28.99 o 
  -6   2  14       10.89       21.92     19.56 o 
  -5   2  14        5.76        3.47     15.93 o 
  -4   2  14        4.88        5.79     16.82 o 
  -3   2  14        2.61       16.37     25.32 o 
  -2   2  14       11.59       27.49     22.86 o 
  -1   2  14        6.46       16.00     12.95 o 
   0   2  14       14.70        8.58     14.22 o 
   1   2  14       12.37       14.57     20.98 o 
   2   2  14      173.38      170.31     42.73 o 
   3   2  14       42.60       30.65     28.65 o 
   4   2  14       58.24       58.75     22.13 o 
  -7   3  14        0.29       -5.48     21.99 o 
  -6   3  14       14.65       -7.84     29.06 o 
  -5   3  14       16.63       16.44     26.64 o 
  -4   3  14       12.75       -1.78     15.07 o 
  -3   3  14       57.01       48.20     15.55 o 
  -2   3  14       12.33      -13.81     13.81 o 
  -1   3  14        1.97        0.34     12.41 o 
   0   3  14        0.00       30.80     13.94 o 
   1   3  14        9.30       20.44     11.35 o 
   2   3  14        1.34        5.58     12.83 o 
   3   3  14       17.49       23.18     12.28 o 
   4   3  14      187.56      171.68     29.76 o 
  -7   4  14       32.30      126.73     33.85 o 
  -6   4  14        1.76       -7.08     19.70 o 
  -5   4  14       44.27       43.21     21.23 o 
  -4   4  14       79.66       47.86     22.75 o 
  -3   4  14       17.56       27.16     17.68 o 
  -2   4  14        0.06       15.24     15.57 o 
  -1   4  14       96.36       56.85     16.41 o 
   0   4  14        2.14        5.38     11.43 o 
   1   4  14       31.19       19.25     16.37 o 
   2   4  14      172.20      246.68     22.92 o 
   3   4  14       26.08       23.63     11.83 o 
   4   4  14       57.64       64.02     24.42 o 
   5   4  14       90.37      103.98     20.67 o 
  -7   5  14       20.72       26.08     24.49 o 
  -6   5  14        0.76        9.43     19.70 o 
  -5   5  14       72.00       42.52     29.97 o 
  -4   5  14        0.41      -17.27     17.27 o 
  -3   5  14       35.05       21.16     25.04 o 
  -2   5  14       42.98       46.44     13.78 o 
  -1   5  14       40.17       30.31     17.13 o 
   0   5  14       14.00       -3.70     13.49 o 
   1   5  14      240.49      243.96     24.26 o 
   2   5  14      217.50      217.47     39.33 o 
   3   5  14       13.30       36.42     16.72 o 
   4   5  14       28.82       38.08     21.36 o 
   5   5  14       11.93       29.06     21.36 o 
  -7   6  14       41.44       19.01     25.32 o 
  -6   6  14       17.79       -9.50     31.63 o 
  -5   6  14        7.67      -26.84     27.68 o 
  -4   6  14        3.39       16.58     27.61 o 
  -3   6  14       82.09       60.42     23.58 o 
  -2   6  14        0.01        7.32     25.80 o 
  -1   6  14       31.61       47.22     25.15 o 
   0   6  14        5.83       10.77     16.06 o 
   1   6  14       13.85        4.42     13.18 o 
   2   6  14        2.82        5.55     13.70 o 
   3   6  14       81.65       82.61     19.70 o 
   4   6  14       10.09       12.97     20.53 o 
   5   6  14        0.51      -21.36     21.36 o 
  -7   7  14        3.83       -0.76     32.60 o 
  -6   7  14       35.09       11.93     24.62 o 
  -5   7  14        0.03      -12.69     20.60 o 
  -4   7  14        1.37       29.20     19.77 o 
  -3   7  14       24.76       61.32     29.13 o 
  -2   7  14       43.11       40.72     19.56 o 
  -1   7  14       11.10       -1.31     11.51 o 
   0   7  14       76.99       73.56     16.11 o 
   1   7  14      106.96      111.47     22.93 o 
   2   7  14        0.00       14.36     15.88 o 
   3   7  14       93.16      110.50     25.73 o 
   4   7  14        2.57      -19.77     19.77 o 
   5   7  14       26.47       -0.76     15.26 o 
  -6   8  14       10.54        9.57     23.10 o 
  -5   8  14      105.10       48.42     20.67 o 
  -4   8  14       11.28       43.49     26.08 o 
  -3   8  14        7.36       14.98     18.10 o 
  -2   8  14        4.91       -2.36     18.80 o 
  -1   8  14        6.91       36.84     36.59 o 
   0   8  14       74.42       65.63     18.56 o 
   1   8  14      133.99      124.53     18.11 o 
   2   8  14       13.62        5.27     14.36 o 
   3   8  14       79.53       74.85     22.68 o 
   4   8  14       24.30       41.00     15.19 o 
  -6   9  14        0.06      -23.93     23.93 o 
  -5   9  14        2.28       28.65     32.60 o 
  -4   9  14       43.25       56.26     29.34 o 
  -3   9  14       55.11       74.08     25.25 o 
  -2   9  14        4.08      -10.20     26.64 o 
  -1   9  14        7.32      -11.72     17.13 o 
   0   9  14      111.41      110.03     19.05 o 
   1   9  14        0.54        6.87     22.06 o 
   2   9  14       22.19       15.88     21.16 o 
   3   9  14        0.18       -8.32     19.63 o 
   4   9  14       77.55       99.40     25.04 o 
  -5  10  14        6.67       -3.19     33.43 o 
  -4  10  14        0.80      -24.56     30.94 o 
  -3  10  14        2.00      -10.27     26.84 o 
  -2  10  14        0.82      -16.44     16.44 o 
  -1  10  14       14.64        1.53     28.02 o 
   0  10  14       39.86       16.23     19.35 o 
   1  10  14       14.50       17.55     15.26 o 
   2  10  14       46.65       39.95     22.61 o 
   3  10  14        4.14        9.78     19.56 o 
   4  10  14      153.17      190.13     30.31 o 
  -5  11  14       23.11      -16.72     23.10 o 
  -4  11  14       21.44       -6.31     19.84 o 
  -3  11  14       35.74       11.86     21.30 o 
  -2  11  14       64.23       63.47     29.83 o 
  -1  11  14       13.45       42.04     24.14 o 
   0  11  14       13.77      -14.71     17.06 o 
   1  11  14       10.34       11.45     16.02 o 
   2  11  14       81.86       82.20     27.12 o 
   3  11  14       31.19       55.63     18.80 o 
  -4  12  14        3.21        2.36     22.20 o 
  -3  12  14        0.07      -19.70     19.70 o 
  -2  12  14       25.65       -3.12     20.39 o 
   1  12  14        1.16      -20.60     20.60 o 
   2  12  14        1.19      -16.58     16.58 o 
   3  12  14       14.62       27.05     23.31 o 
   1  13  14        1.74       60.42     26.78 o 
   2  13  14      149.30      163.63     33.92 o 
   1  14  14        0.00      -10.75     18.38 o 
  -6   1  15        1.36      -16.03     16.03 o 
  -5   1  15       64.84       52.37     27.47 o 
  -4   1  15        4.51       32.70     15.44 o 
  -3   1  15        3.78      -13.68     17.58 o 
  -2   1  15        4.94       -7.30     16.68 o 
  -1   1  15       11.62      -14.64     14.64 o 
   0   1  15       22.44       17.39     13.75 o 
   1   1  15       12.66       18.72     12.51 o 
   2   1  15       18.40       19.23     14.69 o 
   3   1  15       44.64       43.36     13.23 o 
   4   1  15      122.23       65.00     26.01 o 
  -6   2  15       18.22       12.94     17.22 o 
  -5   2  15        2.36      -12.89     23.51 o 
  -4   2  15       82.21       62.84     17.61 o 
  -3   2  15        0.22       16.04     21.82 o 
  -2   2  15       48.46       32.07     14.20 o 
  -1   2  15       78.13       44.74     16.11 o 
   0   2  15       12.70       -0.55     17.87 o 
   1   2  15       51.91       52.48     15.56 o 
   2   2  15        0.03        0.35     20.98 o 
   3   2  15        4.38       18.04     13.78 o 
   4   2  15       10.42      -21.36     22.89 o 
  -6   3  15       24.23       28.17     18.83 o 
  -5   3  15        5.26       -2.60     20.77 o 
  -4   3  15        0.35       20.74     14.84 o 
  -3   3  15       40.81       44.24     15.42 o 
  -2   3  15        1.52        7.62     13.43 o 
  -1   3  15        5.05      -11.92     12.81 o 
   0   3  15       13.69       -1.97     13.22 o 
   1   3  15       55.10       58.83     15.81 o 
   2   3  15       26.31       28.27     16.09 o 
   3   3  15      122.35      141.65     35.83 o 
   4   3  15        0.44       16.79     24.42 o 
  -6   4  15        5.05        6.31     22.06 o 
  -5   4  15        0.11        9.43     21.23 o 
  -4   4  15        7.46      -16.93     16.93 o 
  -3   4  15        0.00      -14.50     14.50 o 
  -2   4  15        5.72        0.75     13.63 o 
  -1   4  15       17.08       33.03     13.08 o 
   0   4  15        4.30      -10.00     16.19 o 
   1   4  15        3.29        6.93     17.17 o 
   2   4  15       14.13       27.52     16.69 o 
   3   4  15       41.98       38.78     19.77 o 
   4   4  15        0.00        7.63     19.08 o 
  -6   5  15        9.14      -10.27     24.49 o 
  -5   5  15       64.38       60.63     33.85 o 
  -4   5  15       50.65       47.17     31.42 o 
  -3   5  15       19.68       27.33     14.14 o 
  -2   5  15       10.89       -4.10     17.76 o 
  -1   5  15       46.51       43.03     19.44 o 
   0   5  15        6.26       24.08     24.38 o 
   1   5  15       21.50       23.14     14.03 o 
   2   5  15       15.15       20.80     18.45 o 
   3   5  15       51.91       89.62     21.30 o 
   4   5  15       25.34       24.42     20.60 o 
  -6   6  15       25.28       56.95     35.58 o 
  -5   6  15       35.20       -4.72     21.30 o 
  -4   6  15        6.29       -3.12     21.30 o 
  -3   6  15       12.48       38.56     24.28 o 
  -2   6  15        8.04       28.15     16.70 o 
  -1   6  15       55.67       41.06     17.21 o 
   0   6  15       33.06       30.63     14.77 o 
   1   6  15      153.20      168.33     19.28 o 
   2   6  15       45.38       29.09     38.71 o 
   3   6  15        3.86      -15.95     15.95 o 
   4   6  15        9.63      -18.31     22.82 o 
   5   6  15        5.79       16.09     19.91 o 
  -5   7  15        0.05      -18.17     23.72 o 
  -4   7  15       10.04      -16.58     21.30 o 
  -3   7  15        0.13       10.20     19.63 o 
  -2   7  15       16.42        5.56     18.25 o 
  -1   7  15        5.78       16.70     39.26 o 
   0   7  15        1.27       -3.46     15.49 o 
   1   7  15      206.78      252.08     61.87 o 
   2   7  15       12.80       26.50     23.45 o 
   3   7  15       15.68       27.26     24.97 o 
   4   7  15        6.40       49.46     24.35 o 
  -5   8  15       50.99       90.45     38.08 o 
  -4   8  15        0.53       29.27     33.23 o 
  -3   8  15       17.96       64.58     33.85 o 
  -2   8  15       38.69       43.17     15.55 o 
  -1   8  15       11.69        0.40     14.26 o 
   0   8  15       23.11       32.67     17.04 o 
   1   8  15       27.28       44.60     36.69 o 
   2   8  15       16.53       33.99     26.43 o 
   3   8  15      233.85      321.30     37.80 o 
   4   8  15        6.98        6.10     25.80 o 
  -5   9  15        0.00        7.98     24.62 o 
  -4   9  15        0.23       11.86     23.72 o 
  -3   9  15        0.18        7.91     22.06 o 
  -2   9  15       52.43      142.69     34.47 o 
  -1   9  15       18.84        2.19     16.28 o 
   0   9  15       13.49       11.98     18.21 o 
   1   9  15        0.86       -6.87     23.58 o 
   2   9  15        0.25       35.52     24.90 o 
   3   9  15       17.14       20.39     24.14 o 
  -4  10  15       37.46        5.55     32.46 o 
  -3  10  15       25.54       14.22     23.65 o 
  -2  10  15       16.60       21.16     23.51 o 
  -1  10  15       24.90       13.56     15.20 o 
   0  10  15       14.45      -12.35     25.46 o 
   1  10  15       72.21       89.83     30.45 o 
   2  10  15        2.92       27.19     17.34 o 
   3  10  15       24.13        3.75     14.29 o 
  -3  11  15       23.16       52.86     36.28 o 
  -2  11  15        6.84      -25.11     25.11 o 
   0  11  15       11.70       23.24     20.12 o 
   1  11  15        9.82        2.29     17.55 o 
   2  11  15       55.14       68.67     27.88 o 
   0  12  15       11.30       -8.53     27.12 o 
   1  12  15       18.56       -2.29     16.79 o 
  -5   0  16       13.42        6.24     32.12 o 
  -4   0  16        0.00       -7.84     20.32 o 
  -3   0  16        3.38       38.91     23.38 o 
  -2   0  16      462.22      596.41     67.42 o 
  -1   0  16      130.66       89.41     23.86 o 
   0   0  16      140.16      154.96     29.90 o 
   1   0  16        4.99        6.10     26.01 o 
   2   0  16       22.44       52.72     28.23 o 
   3   0  16       23.31       14.50     27.54 o 
   4   0  16       65.50      120.90     32.88 o 
  -5   1  16        5.19       17.12     18.68 o 
  -4   1  16        4.86      -16.59     16.59 o 
  -3   1  16       19.10      -14.16     17.78 o 
  -2   1  16       29.79       14.57     29.83 o 
  -1   1  16       99.94      114.30     21.16 o 
   0   1  16        8.68       49.51     14.31 o 
   1   1  16       29.37        2.16     29.83 o 
   2   1  16       12.18       49.29     28.30 o 
   3   1  16       14.48       15.62     39.36 o 
   4   1  16       38.31       38.98     23.72 o 
  -5   2  16        6.02      -28.23     28.23 o 
  -4   2  16       12.96        5.59     39.12 o 
  -3   2  16        0.35        4.56     15.15 o 
  -2   2  16        9.64       -3.31     18.90 o 
  -1   2  16        0.00       50.43     20.40 o 
   0   2  16       23.43       57.58     16.95 o 
   1   2  16       36.19       24.89     15.24 o 
   2   2  16        0.69       36.98     19.33 o 
   3   2  16       33.38       41.35     22.41 o 
   4   2  16      147.62      168.97     27.54 o 
  -5   3  16       16.35        3.12     32.19 o 
  -4   3  16       43.57       59.89     19.14 o 
  -3   3  16      116.39      105.65     21.95 o 
  -2   3  16       28.03       22.68     18.10 o 
  -1   3  16        2.00        2.79     20.41 o 
   0   3  16       28.31       73.14     40.09 o 
   1   3  16        8.79      -17.00     17.00 o 
   2   3  16        3.15       -3.93     19.66 o 
   3   3  16        7.30      -11.76     18.55 o 
   4   3  16        4.74       25.25     25.25 o 
  -5   4  16        9.07       21.99     25.94 o 
  -4   4  16       21.01       51.85     17.19 o 
  -3   4  16        3.45       -6.88     36.73 o 
  -2   4  16        2.96       23.63     21.02 o 
  -1   4  16        5.43       -7.38     16.92 o 
   0   4  16       30.28       52.41     31.67 o 
   1   4  16      130.62      137.15     26.50 o 
   2   4  16      115.02      101.37     21.42 o 
   3   4  16        5.28        3.82     26.64 o 
   4   4  16        1.27       -1.53     28.23 o 
  -5   5  16       66.71       29.90     37.80 o 
  -4   5  16       99.47      117.99     25.33 o 
  -3   5  16        1.08      -15.93     15.93 o 
  -2   5  16        6.84       17.70     17.56 o 
  -1   5  16        0.21       -2.53     14.32 o 
   0   5  16       17.44       17.04     16.40 o 
   1   5  16        0.00       11.43     28.23 o 
   2   5  16        8.53        3.06     14.26 o 
   3   5  16        3.85       25.80     19.77 o 
   4   5  16       24.20       32.05     27.47 o 
  -4   6  16       15.40       33.02     27.54 o 
  -3   6  16       18.62       35.51     24.13 o 
  -2   6  16        0.03      -17.54     17.60 o 
  -1   6  16        3.26      -24.73     24.73 o 
   0   6  16       48.30       90.95     31.63 o 
   1   6  16       96.09      101.24     20.94 o 
   2   6  16        7.89        7.08     17.79 o 
   3   6  16      121.66      119.86     24.28 o 
  -4   7  16       41.87       78.04     35.45 o 
  -3   7  16       54.33       52.80     18.28 o 
  -2   7  16       72.02      125.58     24.33 o 
  -1   7  16       13.28       -6.32     17.34 o 
   0   7  16        6.65       52.92     18.43 o 
   1   7  16        0.10      -13.76     25.70 o 
   2   7  16       16.23       30.24     25.73 o 
   3   7  16        0.36      -20.46     27.26 o 
  -3   8  16       66.01      103.58     20.94 o 
  -2   8  16        1.18       13.16     50.15 o 
  -1   8  16       14.52       16.98     21.44 o 
   0   8  16        1.44       13.78     14.45 o 
   1   8  16        2.13       -8.97     32.84 o 
   2   8  16       25.55       55.22     21.16 o 
  -2   9  16       14.82       12.06     16.33 o 
  -1   9  16       85.73       63.25     23.67 o 
   0   9  16        2.97       15.40     22.34 o 
   1   9  16       11.01       -2.29     21.30 o 
   2   9  16       13.29        5.27     21.92 o 
  -2  10  16        2.39        2.36     23.72 o 
  -1  10  16       88.55      110.22     28.93 o 
   0  10  16       12.44       63.19     30.04 o 
   1  10  16        8.52       28.93     19.77 o 
  -3   1  17       46.63       65.41     36.56 o 
  -2   1  17        2.51       -2.61     15.05 o 
  -1   1  17      150.98      140.62     23.06 o 
   0   1  17       51.31       56.30     18.71 o 
   1   1  17       44.14       81.37     22.84 o 
   2   1  17       26.85       60.89     18.76 o 
  -3   2  17       95.42       12.49     23.38 o 
  -2   2  17        0.02       -1.59     23.62 o 
  -1   2  17        1.08        0.75     17.37 o 
   0   2  17       45.66       42.48     18.11 o 
   1   2  17       59.90       70.00     45.68 o 
   2   2  17       53.20       60.94     17.60 o 
  -2   3  17       57.34       76.68     20.66 o 
  -1   3  17        2.16        9.72     21.96 o 
   0   3  17       14.10       11.23     17.29 o 
   1   3  17        0.57        7.89     30.14 o 
   2   3  17        1.31       -1.79     17.61 o 
  -2   4  17       10.79       16.83     16.15 o 
  -1   4  17        8.55        3.65     40.16 o 
   0   4  17        9.71       54.41     20.28 o 
   1   4  17        2.24      -13.81     17.14 o 
   2   4  17       56.12       83.59     34.96 o 
  -2   5  17        7.76       14.01     22.61 o 
  -1   5  17       29.93      -26.98     29.34 o 
   0   5  17       56.45       96.24     25.73 o 
   1   5  17        0.73      -28.93     28.93 o 
   2   5  17        0.00       23.51     32.60 o 
  -2   6  17       24.04        4.72     23.45 o 
  -1   6  17        0.09      -14.71     20.12 o 
   0   6  17        8.86       -3.82     22.96 o 
   1   6  17       33.97       66.94     31.15 o 
  -1   7  17        4.74      -21.71     21.71 o 
   0   7  17        3.61        9.23     33.71 o 
                                                 
